# Supplementary material for: Single-cell and pseudobulk analyses reveal hidden mitochondrial expression imbalance in gastric cancer
Source: Front Genet. 2026 Jun 17;17:1826214. doi: 10.3389/fgene.2026.1826214 (PMC13318257; doi:10.3389/fgene.2026.1826214)
Supplement: Supplementary file 8 [file Table1.xlsx]

## Sheet: sheet 1
Human MitoCarta3.0
Symbol	Description
CYC1	cytochrome c1
SDHB	succinate dehydrogenase complex iron sulfur subunit B
COQ7	coenzyme Q7, hydroxylase
SDHA	succinate dehydrogenase complex flavoprotein subunit A
UQCRC1	ubiquinol-cytochrome c reductase core protein 1
COQ5	coenzyme Q5, methyltransferase
PDHA1	pyruvate dehydrogenase E1 subunit alpha 1
COQ9	coenzyme Q9
MRPL12	mitochondrial ribosomal protein L12
ATP5F1D	ATP synthase F1 subunit delta
COX5A	cytochrome c oxidase subunit 5A
ISCA2	iron-sulfur cluster assembly 2
PMPCB	peptidase, mitochondrial processing subunit beta
UQCRFS1	ubiquinol-cytochrome c reductase, Rieske iron-sulfur polypeptide 1
ATP5F1A	ATP synthase F1 subunit alpha
OGDH	oxoglutarate dehydrogenase
PDHB	pyruvate dehydrogenase E1 subunit beta
UQCRC2	ubiquinol-cytochrome c reductase core protein 2
SDHD	succinate dehydrogenase complex subunit D
MRPS35	mitochondrial ribosomal protein S35
UQCRQ	ubiquinol-cytochrome c reductase complex III subunit VII
MRPL53	mitochondrial ribosomal protein L53
DBT	dihydrolipoamide branched chain transacylase E2
PDK4	pyruvate dehydrogenase kinase 4
MDH2	malate dehydrogenase 2
MRPS27	mitochondrial ribosomal protein S27
CS	citrate synthase
GRPEL1	GrpE like 1, mitochondrial
DLAT	dihydrolipoamide S-acetyltransferase
LRPPRC	leucine rich pentatricopeptide repeat containing
DLST	dihydrolipoamide S-succinyltransferase
PDHX	pyruvate dehydrogenase complex component X
GFM1	G elongation factor mitochondrial 1
MPC2	mitochondrial pyruvate carrier 2
NDUFS1	NADH:ubiquinone oxidoreductase core subunit S1
MRPL46	mitochondrial ribosomal protein L46
ATP5F1E	ATP synthase F1 subunit epsilon
SLC25A3	solute carrier family 25 member 3
MRPS23	mitochondrial ribosomal protein S23
FH	fumarate hydratase
PMPCA	peptidase, mitochondrial processing subunit alpha
ATP5F1B	ATP synthase F1 subunit beta
SDHAF4	succinate dehydrogenase complex assembly factor 4
UQCR10	ubiquinol-cytochrome c reductase, complex III subunit X
ISCA1	iron-sulfur cluster assembly 1
SUCLA2	succinate-CoA ligase ADP-forming subunit beta
COQ3	coenzyme Q3, methyltransferase
IARS2	isoleucyl-tRNA synthetase 2, mitochondrial
MRPS15	mitochondrial ribosomal protein S15
IDH3A	isocitrate dehydrogenase (NAD(+)) 3 catalytic subunit alpha
COX11	cytochrome c oxidase copper chaperone COX11
ETFDH	electron transfer flavoprotein dehydrogenase
TIMM10	translocase of inner mitochondrial membrane 10
MRPL34	mitochondrial ribosomal protein L34
MRPL2	mitochondrial ribosomal protein L2
BCKDHA	branched chain keto acid dehydrogenase E1 subunit alpha
UQCRH	ubiquinol-cytochrome c reductase hinge protein
HIGD2A	HIG1 hypoxia inducible domain family member 2A
ATP5PO	ATP synthase peripheral stalk subunit OSCP
ECHS1	enoyl-CoA hydratase, short chain 1
LETMD1	LETM1 domain containing 1
COX6A1	cytochrome c oxidase subunit 6A1
COX15	cytochrome c oxidase assembly homolog COX15
AFG3L2	AFG3 like matrix AAA peptidase subunit 2
HADHA	hydroxyacyl-CoA dehydrogenase trifunctional multienzyme complex subunit alpha
ETFA	electron transfer flavoprotein subunit alpha
NDUFS7	NADH:ubiquinone oxidoreductase core subunit S7
CPT2	carnitine palmitoyltransferase 2
BCKDHB	branched chain keto acid dehydrogenase E1 subunit beta
IDH3B	isocitrate dehydrogenase (NAD(+)) 3 non-catalytic subunit beta
LARS2	leucyl-tRNA synthetase 2, mitochondrial
ACADS	acyl-CoA dehydrogenase short chain
LETM1	leucine zipper and EF-hand containing transmembrane protein 1
ATP5ME	ATP synthase membrane subunit e
OPA1	OPA1 mitochondrial dynamin like GTPase
AUH	AU RNA binding methylglutaconyl-CoA hydratase
SUCLG1	succinate-CoA ligase GDP/ADP-forming subunit alpha
NDUFV2	NADH:ubiquinone oxidoreductase core subunit V2
COQ6	coenzyme Q6, monooxygenase
MRPL43	mitochondrial ribosomal protein L43
ABHD11	abhydrolase domain containing 11
ATP5PF	ATP synthase peripheral stalk subunit F6
NDUFB8	NADH:ubiquinone oxidoreductase subunit B8
LONP1	lon peptidase 1, mitochondrial
DLD	dihydrolipoamide dehydrogenase
AIFM1	apoptosis inducing factor mitochondria associated 1
ECHDC3	enoyl-CoA hydratase domain containing 3
APOOL	apolipoprotein O like
MRPL10	mitochondrial ribosomal protein L10
MRRF	mitochondrial ribosome recycling factor
NDUFS8	NADH:ubiquinone oxidoreductase core subunit S8
ACADM	acyl-CoA dehydrogenase medium chain
IMMT	inner membrane mitochondrial protein
TIMM9	translocase of inner mitochondrial membrane 9
SLC25A4	solute carrier family 25 member 4
SAMM50	SAMM50 sorting and assembly machinery component
NDUFS2	NADH:ubiquinone oxidoreductase core subunit S2
NDUFV1	NADH:ubiquinone oxidoreductase core subunit V1
ACO2	aconitase 2
SUPV3L1	Suv3 like RNA helicase
FECH	ferrochelatase
MTIF2	mitochondrial translational initiation factor 2
PHB	prohibitin
HIBCH	3-hydroxyisobutyryl-CoA hydrolase
MRPS2	mitochondrial ribosomal protein S2
HSPA9	heat shock protein family A (Hsp70) member 9
SURF1	SURF1 cytochrome c oxidase assembly factor
PRDX3	peroxiredoxin 3
GHITM	growth hormone inducible transmembrane protein
GUF1	GUF1 homolog, GTPase
TIMM13	translocase of inner mitochondrial membrane 13
LYRM4	LYR motif containing 4
MRPL16	mitochondrial ribosomal protein L16
MRPL40	mitochondrial ribosomal protein L40
IDH3G	isocitrate dehydrogenase (NAD(+)) 3 non-catalytic subunit gamma
SDHC	succinate dehydrogenase complex subunit C
NDUFB5	NADH:ubiquinone oxidoreductase subunit B5
SDHAF2	succinate dehydrogenase complex assembly factor 2
COQ10A	coenzyme Q10A
GATD3A	glutamine amidotransferase like class 1 domain containing 3A
TXN2	thioredoxin 2
MRPS18A	mitochondrial ribosomal protein S18A
COX6C	cytochrome c oxidase subunit 6C
NDUFB9	NADH:ubiquinone oxidoreductase subunit B9
MTCH2	mitochondrial carrier 2
NDUFA6	NADH:ubiquinone oxidoreductase subunit A6
SLC25A20	solute carrier family 25 member 20
MRPL1	mitochondrial ribosomal protein L1
TIMM44	translocase of inner mitochondrial membrane 44
COX17	cytochrome c oxidase copper chaperone COX17
MICOS10	mitochondrial contact site and cristae organizing system subunit 10
SOD2	superoxide dismutase 2
COX6B1	cytochrome c oxidase subunit 6B1
VDAC1	voltage dependent anion channel 1
CLPP	caseinolytic mitochondrial matrix peptidase proteolytic subunit
HADH	hydroxyacyl-CoA dehydrogenase
ACADL	acyl-CoA dehydrogenase long chain
ACAT1	acetyl-CoA acetyltransferase 1
MALSU1	mitochondrial assembly of ribosomal large subunit 1
CLPX	caseinolytic mitochondrial matrix peptidase chaperone subunit X
NDUFS4	NADH:ubiquinone oxidoreductase subunit S4
MRPL4	mitochondrial ribosomal protein L4
C1QBP	complement C1q binding protein
PITRM1	pitrilysin metallopeptidase 1
UQCC1	ubiquinol-cytochrome c reductase complex assembly factor 1
MRPL55	mitochondrial ribosomal protein L55
MRM1	mitochondrial rRNA methyltransferase 1
MECR	mitochondrial trans-2-enoyl-CoA reductase
MRPL44	mitochondrial ribosomal protein L44
HSDL2	hydroxysteroid dehydrogenase like 2
MRPS14	mitochondrial ribosomal protein S14
ABCB8	ATP binding cassette subfamily B member 8
ATPAF2	ATP synthase mitochondrial F1 complex assembly factor 2
NDUFA9	NADH:ubiquinone oxidoreductase subunit A9
COA6	cytochrome c oxidase assembly factor 6
POLRMT	RNA polymerase mitochondrial
ISCU	iron-sulfur cluster assembly enzyme
RTN4IP1	reticulon 4 interacting protein 1
OGDHL	oxoglutarate dehydrogenase L
ATP5F1C	ATP synthase F1 subunit gamma
BCKDK	branched chain keto acid dehydrogenase kinase
GFM2	GTP dependent ribosome recycling factor mitochondrial 2
NDUFAF4	NADH:ubiquinone oxidoreductase complex assembly factor 4
SLC25A35	solute carrier family 25 member 35
SLC25A11	solute carrier family 25 member 11
TIMM8B	translocase of inner mitochondrial membrane 8 homolog B
MCAT	malonyl-CoA-acyl carrier protein transacylase
IBA57	iron-sulfur cluster assembly factor IBA57
PHB2	prohibitin 2
DAP3	death associated protein 3
CMC2	C-X9-C motif containing 2
SDHAF1	succinate dehydrogenase complex assembly factor 1
MRPS17	mitochondrial ribosomal protein S17
ADHFE1	alcohol dehydrogenase iron containing 1
NFS1	NFS1 cysteine desulfurase
NDUFAF5	NADH:ubiquinone oxidoreductase complex assembly factor 5
MRPL17	mitochondrial ribosomal protein L17
TACO1	translational activator of cytochrome c oxidase I
MFN1	mitofusin 1
PPTC7	protein phosphatase targeting COQ7
MRPL11	mitochondrial ribosomal protein L11
COX4I1	cytochrome c oxidase subunit 4I1
NDUFS6	NADH:ubiquinone oxidoreductase subunit S6
MRPL13	mitochondrial ribosomal protein L13
OXCT1	3-oxoacid CoA-transferase 1
COX5B	cytochrome c oxidase subunit 5B
PDK2	pyruvate dehydrogenase kinase 2
ALAS1	5'-aminolevulinate synthase 1
MRPL33	mitochondrial ribosomal protein L33
MTO1	mitochondrial tRNA translation optimization 1
LIAS	lipoic acid synthetase
NDUFA5	NADH:ubiquinone oxidoreductase subunit A5
NDUFB6	NADH:ubiquinone oxidoreductase subunit B6
MTX2	metaxin 2
SUCLG2	succinate-CoA ligase GDP-forming subunit beta
FDX1	ferredoxin 1
SLC25A1	solute carrier family 25 member 1
MRPS28	mitochondrial ribosomal protein S28
TIMM50	translocase of inner mitochondrial membrane 50
VDAC2	voltage dependent anion channel 2
SLC25A42	solute carrier family 25 member 42
TOMM7	translocase of outer mitochondrial membrane 7
ECH1	enoyl-CoA hydratase 1
GATB	glutamyl-tRNA amidotransferase subunit B
BCS1L	BCS1 homolog, ubiquinol-cytochrome c reductase complex chaperone
ERAL1	Era like 12S mitochondrial rRNA chaperone 1
CMC1	C-X9-C motif containing 1
MRPL28	mitochondrial ribosomal protein L28
TSFM	Ts translation elongation factor, mitochondrial
FXN	frataxin
NFU1	NFU1 iron-sulfur cluster scaffold
YARS2	tyrosyl-tRNA synthetase 2
MRPL21	mitochondrial ribosomal protein L21
ALDH4A1	aldehyde dehydrogenase 4 family member A1
TOMM40L	translocase of outer mitochondrial membrane 40 like
NDUFAF1	NADH:ubiquinone oxidoreductase complex assembly factor 1
NDUFB10	NADH:ubiquinone oxidoreductase subunit B10
ACADSB	acyl-CoA dehydrogenase short/branched chain
MRPS9	mitochondrial ribosomal protein S9
COQ8A	coenzyme Q8A
ACADVL	acyl-CoA dehydrogenase very long chain
COQ4	coenzyme Q4
MRPL15	mitochondrial ribosomal protein L15
NDUFA2	NADH:ubiquinone oxidoreductase subunit A2
MRPL24	mitochondrial ribosomal protein L24
HSPD1	heat shock protein family D (Hsp60) member 1
NDUFS5	NADH:ubiquinone oxidoreductase subunit S5
AK3	adenylate kinase 3
CYCS	cytochrome c, somatic
MIPEP	mitochondrial intermediate peptidase
LYRM7	LYR motif containing 7
CRAT	carnitine O-acetyltransferase
PCCB	propionyl-CoA carboxylase subunit beta
MRPS7	mitochondrial ribosomal protein S7
MRPL3	mitochondrial ribosomal protein L3
PRODH	proline dehydrogenase 1
PCCA	propionyl-CoA carboxylase subunit alpha
MCCC1	methylcrotonoyl-CoA carboxylase 1
MRPS12	mitochondrial ribosomal protein S12
CLPB	caseinolytic mitochondrial matrix peptidase chaperone subunit B
PDK1	pyruvate dehydrogenase kinase 1
MRPL49	mitochondrial ribosomal protein L49
COX7A2	cytochrome c oxidase subunit 7A2
TMEM126A	transmembrane protein 126A
ECHDC2	enoyl-CoA hydratase domain containing 2
HCCS	holocytochrome c synthase
HIBADH	3-hydroxyisobutyrate dehydrogenase
MRPL19	mitochondrial ribosomal protein L19
MRPL36	mitochondrial ribosomal protein L36
SLC25A30	solute carrier family 25 member 30
BDH1	3-hydroxybutyrate dehydrogenase 1
FARS2	phenylalanyl-tRNA synthetase 2, mitochondrial
ABCB7	ATP binding cassette subfamily B member 7
MTX1	metaxin 1
NDUFA7	NADH:ubiquinone oxidoreductase subunit A7
TIMM17A	translocase of inner mitochondrial membrane 17A
ALDH9A1	aldehyde dehydrogenase 9 family member A1
MRPS18C	mitochondrial ribosomal protein S18C
MARS2	methionyl-tRNA synthetase 2, mitochondrial
ALDH6A1	aldehyde dehydrogenase 6 family member A1
FDXR	ferredoxin reductase
GATC	glutamyl-tRNA amidotransferase subunit C
TRAP1	TNF receptor associated protein 1
ACAD8	acyl-CoA dehydrogenase family member 8
ALDH2	aldehyde dehydrogenase 2 family member
PPIF	peptidylprolyl isomerase F
TIMM22	translocase of inner mitochondrial membrane 22
IVD	isovaleryl-CoA dehydrogenase
L2HGDH	L-2-hydroxyglutarate dehydrogenase
ETHE1	ETHE1 persulfide dioxygenase
MRPL20	mitochondrial ribosomal protein L20
SLC25A5	solute carrier family 25 member 5
SLC25A12	solute carrier family 25 member 12
MRPS21	mitochondrial ribosomal protein S21
TOMM22	translocase of outer mitochondrial membrane 22
ACAA2	acetyl-CoA acyltransferase 2
MRPL30	mitochondrial ribosomal protein L30
DNAJA3	DnaJ heat shock protein family (Hsp40) member A3
NDUFB2	NADH:ubiquinone oxidoreductase subunit B2
MRPS34	mitochondrial ribosomal protein S34
ETFB	electron transfer flavoprotein subunit beta
AFG1L	AFG1 like ATPase
ATP5IF1	ATP synthase inhibitory factor subunit 1
ATP5PB	ATP synthase peripheral stalk-membrane subunit b
COX7C	cytochrome c oxidase subunit 7C
CHCHD3	coiled-coil-helix-coiled-coil-helix domain containing 3
COQ10B	coenzyme Q10B
ACSF3	acyl-CoA synthetase family member 3
POLDIP2	DNA polymerase delta interacting protein 2
SLC25A10	solute carrier family 25 member 10
SLC25A13	solute carrier family 25 member 13
PDK3	pyruvate dehydrogenase kinase 3
ME3	malic enzyme 3
MRPL22	mitochondrial ribosomal protein L22
IDH2	isocitrate dehydrogenase (NADP(+)) 2
GCDH	glutaryl-CoA dehydrogenase
MRPL47	mitochondrial ribosomal protein L47
PPA2	inorganic pyrophosphatase 2
MRPL9	mitochondrial ribosomal protein L9
CHCHD10	coiled-coil-helix-coiled-coil-helix domain containing 10
WARS2	tryptophanyl tRNA synthetase 2, mitochondrial
SLC25A19	solute carrier family 25 member 19
CBR4	carbonyl reductase 4
SMDT1	single-pass membrane protein with aspartate rich tail 1
HAGH	hydroxyacylglutathione hydrolase
COX7A1	cytochrome c oxidase subunit 7A1
MTG1	mitochondrial ribosome associated GTPase 1
COX14	cytochrome c oxidase assembly factor COX14
NDUFA12	NADH:ubiquinone oxidoreductase subunit A12
MRPS16	mitochondrial ribosomal protein S16
MTERF2	mitochondrial transcription termination factor 2
ETFRF1	electron transfer flavoprotein regulatory factor 1
GPD2	glycerol-3-phosphate dehydrogenase 2
NDUFA10	NADH:ubiquinone oxidoreductase subunit A10
NDUFC2	NADH:ubiquinone oxidoreductase subunit C2
SLIRP	SRA stem-loop interacting RNA binding protein
MT-ATP6	ATP synthase F0 subunit 6
MT-CO2	cytochrome c oxidase subunit II
TIMM21	translocase of inner mitochondrial membrane 21
NDUFA8	NADH:ubiquinone oxidoreductase subunit A8
GLS	glutaminase
NDUFB11	NADH:ubiquinone oxidoreductase subunit B11
DHTKD1	dehydrogenase E1 and transketolase domain containing 1
FAHD2A	fumarylacetoacetate hydrolase domain containing 2A
HSD17B8	hydroxysteroid 17-beta dehydrogenase 8
HINT2	histidine triad nucleotide binding protein 2
MRPS5	mitochondrial ribosomal protein S5
C6orf136	chromosome 6 open reading frame 136
SPRYD4	SPRY domain containing 4
LIPT2	lipoyl(octanoyl) transferase 2
DECR1	2,4-dienoyl-CoA reductase 1
MRPS26	mitochondrial ribosomal protein S26
SLC25A15	solute carrier family 25 member 15
NDUFV3	NADH:ubiquinone oxidoreductase subunit V3
BPHL	biphenyl hydrolase like
STOML2	stomatin like 2
MSRB2	methionine sulfoxide reductase B2
LACTB	lactamase beta
TOMM40	translocase of outer mitochondrial membrane 40
SLC25A25	solute carrier family 25 member 25
ADCK5	aarF domain containing kinase 5
ACAD10	acyl-CoA dehydrogenase family member 10
VWA8	von Willebrand factor A domain containing 8
CCDC90B	coiled-coil domain containing 90B
DNAJC11	DnaJ heat shock protein family (Hsp40) member C11
ALKBH7	alkB homolog 7
GLDC	glycine decarboxylase
MPC1L	mitochondrial pyruvate carrier 1 like
THEM4	thioesterase superfamily member 4
SSBP1	single stranded DNA binding protein 1
MRPL27	mitochondrial ribosomal protein L27
HSCB	HscB mitochondrial iron-sulfur cluster cochaperone
MRPS10	mitochondrial ribosomal protein S10
AK4	adenylate kinase 4
ATAD3A	ATPase family AAA domain containing 3A
MRPL37	mitochondrial ribosomal protein L37
PTGES2	prostaglandin E synthase 2
TXNRD2	thioredoxin reductase 2
ACSM5	acyl-CoA synthetase medium chain family member 5
CISD1	CDGSH iron sulfur domain 1
MRPL41	mitochondrial ribosomal protein L41
MTARC2	mitochondrial amidoxime reducing component 2
MRPS6	mitochondrial ribosomal protein S6
MRPL23	mitochondrial ribosomal protein L23
SQOR	sulfide quinone oxidoreductase
SCO1	synthesis of cytochrome C oxidase 1
GCAT	glycine C-acetyltransferase
MTHFD1L	methylenetetrahydrofolate dehydrogenase (NADP+ dependent) 1 like
ECI2	enoyl-CoA delta isomerase 2
UQCRB	ubiquinol-cytochrome c reductase binding protein
ATP5PD	ATP synthase peripheral stalk subunit d
ATP5MG	ATP synthase membrane subunit g
CCDC58	coiled-coil domain containing 58
MCCC2	methylcrotonoyl-CoA carboxylase 2
MCEE	methylmalonyl-CoA epimerase
MOCS1	molybdenum cofactor synthesis 1
MMUT	methylmalonyl-CoA mutase
SLC25A51	solute carrier family 25 member 51
SPG7	SPG7 matrix AAA peptidase subunit, paraplegin
ATP5MC3	ATP synthase membrane subunit c locus 3
ATAD1	ATPase family AAA domain containing 1
OXNAD1	oxidoreductase NAD binding domain containing 1
MTG2	mitochondrial ribosome associated GTPase 2
DARS2	aspartyl-tRNA synthetase 2, mitochondrial
MRPL51	mitochondrial ribosomal protein L51
PC	pyruvate carboxylase
CLYBL	citramalyl-CoA lyase
PNPLA8	patatin like phospholipase domain containing 8
MLYCD	malonyl-CoA decarboxylase
PYURF	PIGY upstream reading frame
TIMM17B	translocase of inner mitochondrial membrane 17B
MRPL32	mitochondrial ribosomal protein L32
SLC25A26	solute carrier family 25 member 26
PRODH2	proline dehydrogenase 2
NIT2	nitrilase family member 2
FDX2	ferredoxin 2
ME2	malic enzyme 2
TUFM	Tu translation elongation factor, mitochondrial
COX6A2	cytochrome c oxidase subunit 6A2
SLC30A9	solute carrier family 30 member 9
TAMM41	TAM41 mitochondrial translocator assembly and maintenance homolog
TIMM23	translocase of inner mitochondrial membrane 23
RMND1	required for meiotic nuclear division 1 homolog
MFN2	mitofusin 2
DNLZ	DNL-type zinc finger
CHCHD4	coiled-coil-helix-coiled-coil-helix domain containing 4
NDUFAB1	NADH:ubiquinone oxidoreductase subunit AB1
ACSM1	acyl-CoA synthetase medium chain family member 1
COA5	cytochrome c oxidase assembly factor 5
COQ2	coenzyme Q2, polyprenyltransferase
PDSS2	decaprenyl diphosphate synthase subunit 2
EHHADH	enoyl-CoA hydratase and 3-hydroxyacyl CoA dehydrogenase
NDUFS3	NADH:ubiquinone oxidoreductase core subunit S3
ABCB10	ATP binding cassette subfamily B member 10
CKMT2	creatine kinase, mitochondrial 2
MRPS25	mitochondrial ribosomal protein S25
ACAD9	acyl-CoA dehydrogenase family member 9
COX16	cytochrome c oxidase assembly factor COX16
FAM210A	family with sequence similarity 210 member A
ACOT13	acyl-CoA thioesterase 13
CPT1A	carnitine palmitoyltransferase 1A
DHRS4	dehydrogenase/reductase 4
PRELID2	PRELI domain containing 2
CARS2	cysteinyl-tRNA synthetase 2, mitochondrial
NIPSNAP2	nipsnap homolog 2
NDUFB7	NADH:ubiquinone oxidoreductase subunit B7
MICOS13	mitochondrial contact site and cristae organizing system subunit 13
GLRX2	glutaredoxin 2
MRPS30	mitochondrial ribosomal protein S30
SCO2	synthesis of cytochrome C oxidase 2
HSD17B10	hydroxysteroid 17-beta dehydrogenase 10
NARS2	asparaginyl-tRNA synthetase 2, mitochondrial
RPUSD3	RNA pseudouridine synthase D3
SUOX	sulfite oxidase
SARDH	sarcosine dehydrogenase
RIDA	reactive intermediate imine deaminase A homolog
COX8A	cytochrome c oxidase subunit 8A
SPR	sepiapterin reductase
MPV17	mitochondrial inner membrane protein MPV17
ZADH2	zinc binding alcohol dehydrogenase domain containing 2
MRPL18	mitochondrial ribosomal protein L18
ALDH1B1	aldehyde dehydrogenase 1 family member B1
CHCHD1	coiled-coil-helix-coiled-coil-helix domain containing 1
TIMM8A	translocase of inner mitochondrial membrane 8A
VDAC3	voltage dependent anion channel 3
SLC25A24	solute carrier family 25 member 24
MPC1	mitochondrial pyruvate carrier 1
SLC25A22	solute carrier family 25 member 22
SLC25A31	solute carrier family 25 member 31
SLC25A18	solute carrier family 25 member 18
TRNT1	tRNA nucleotidyl transferase 1
IDE	insulin degrading enzyme
GSTK1	glutathione S-transferase kappa 1
VARS2	valyl-tRNA synthetase 2, mitochondrial
HSPE1	heat shock protein family E (Hsp10) member 1
MRPL54	mitochondrial ribosomal protein L54
MRPL38	mitochondrial ribosomal protein L38
MRPL58	mitochondrial ribosomal protein L58
MTCH1	mitochondrial carrier 1
TRIAP1	TP53 regulated inhibitor of apoptosis 1
PTCD3	pentatricopeptide repeat domain 3
COX10	cytochrome c oxidase assembly factor heme A:farnesyltransferase COX10
AKAP1	A-kinase anchoring protein 1
MRM3	mitochondrial rRNA methyltransferase 3
AK2	adenylate kinase 2
TMEM70	transmembrane protein 70
NOA1	nitric oxide associated 1
MCUR1	mitochondrial calcium uniporter regulator 1
TMEM14C	transmembrane protein 14C
NDUFC1	NADH:ubiquinone oxidoreductase subunit C1
MRPL35	mitochondrial ribosomal protein L35
NDUFA3	NADH:ubiquinone oxidoreductase subunit A3
PDSS1	decaprenyl diphosphate synthase subunit 1
SLC25A16	solute carrier family 25 member 16
FMC1	formation of mitochondrial complex V assembly factor 1 homolog
ACSM3	acyl-CoA synthetase medium chain family member 3
NDUFAF6	NADH:ubiquinone oxidoreductase complex assembly factor 6
UCP1	uncoupling protein 1
SFXN1	sideroflexin 1
GLRX5	glutaredoxin 5
PTRH1	peptidyl-tRNA hydrolase 1 homolog
MRPS11	mitochondrial ribosomal protein S11
XPNPEP3	X-prolyl aminopeptidase 3
PDP1	pyruvate dehyrogenase phosphatase catalytic subunit 1
ECI1	enoyl-CoA delta isomerase 1
SLC25A21	solute carrier family 25 member 21
SLC25A29	solute carrier family 25 member 29
SLC25A45	solute carrier family 25 member 45
SDHAF3	succinate dehydrogenase complex assembly factor 3
PRELID3B	PRELI domain containing 3B
SLC25A39	solute carrier family 25 member 39
NDUFB3	NADH:ubiquinone oxidoreductase subunit B3
REXO2	RNA exonuclease 2
GATM	glycine amidinotransferase
TIMM10B	translocase of inner mitochondrial membrane 10B
SARS2	seryl-tRNA synthetase 2, mitochondrial
CHDH	choline dehydrogenase
MRPL57	mitochondrial ribosomal protein L57
C8orf82	chromosome 8 open reading frame 82
EARS2	glutamyl-tRNA synthetase 2, mitochondrial
GRHPR	glyoxylate and hydroxypyruvate reductase
MTFMT	mitochondrial methionyl-tRNA formyltransferase
PTCD2	pentatricopeptide repeat domain 2
ECHDC1	ethylmalonyl-CoA decarboxylase 1
HARS2	histidyl-tRNA synthetase 2, mitochondrial
NDUFA4	NDUFA4 mitochondrial complex associated
NDUFA13	NADH:ubiquinone oxidoreductase subunit A13
NAXE	NAD(P)HX epimerase
TMEM11	transmembrane protein 11
SELENOO	selenoprotein O
NAGS	N-acetylglutamate synthase
HSD17B4	hydroxysteroid 17-beta dehydrogenase 4
NDUFAF7	NADH:ubiquinone oxidoreductase complex assembly factor 7
OAT	ornithine aminotransferase
MRPL50	mitochondrial ribosomal protein L50
COX7B	cytochrome c oxidase subunit 7B
RARS2	arginyl-tRNA synthetase 2, mitochondrial
OXLD1	oxidoreductase like domain containing 1
LACTB2	lactamase beta 2
NDUFA11	NADH:ubiquinone oxidoreductase subunit A11
AURKAIP1	aurora kinase A interacting protein 1
CHCHD7	coiled-coil-helix-coiled-coil-helix domain containing 7
SHMT2	serine hydroxymethyltransferase 2
MTHFD2	methylenetetrahydrofolate dehydrogenase (NADP+ dependent) 2, methenyltetrahydrofolate cyclohydrolase
RMDN1	regulator of microtubule dynamics 1
CPS1	carbamoyl-phosphate synthase 1
MRPL14	mitochondrial ribosomal protein L14
MTRES1	mitochondrial transcription rescue factor 1
RDH13	retinol dehydrogenase 13
TRMT2B	tRNA methyltransferase 2 homolog B
MRPS24	mitochondrial ribosomal protein S24
COA3	cytochrome c oxidase assembly factor 3
GSR	glutathione-disulfide reductase
ENDOG	endonuclease G
BCAT2	branched chain amino acid transaminase 2
TEFM	transcription elongation factor, mitochondrial
ACSF2	acyl-CoA synthetase family member 2
TRMU	tRNA mitochondrial 2-thiouridylase
MRPS22	mitochondrial ribosomal protein S22
LAP3	leucine aminopeptidase 3
GLUD1	glutamate dehydrogenase 1
HMGCL	3-hydroxy-3-methylglutaryl-CoA lyase
FHIT	fragile histidine triad diadenosine triphosphatase
MRPS33	mitochondrial ribosomal protein S33
NUBPL	nucleotide binding protein like
LYRM2	LYR motif containing 2
MPV17L	MPV17 mitochondrial inner membrane protein like
GADD45GIP1	GADD45G interacting protein 1
TFAM	transcription factor A, mitochondrial
ALDH18A1	aldehyde dehydrogenase 18 family member A1
OXSM	3-oxoacyl-ACP synthase, mitochondrial
KYAT3	kynurenine aminotransferase 3
TARS2	threonyl-tRNA synthetase 2, mitochondrial
TBRG4	transforming growth factor beta regulator 4
TMEM65	transmembrane protein 65
ROMO1	reactive oxygen species modulator 1
PRDX5	peroxiredoxin 5
DNAJC15	DnaJ heat shock protein family (Hsp40) member C15
MAIP1	matrix AAA peptidase interacting protein 1
HIGD1A	HIG1 hypoxia inducible domain family member 1A
C16orf91	chromosome 16 open reading frame 91
RHOT2	ras homolog family member T2
SLC25A44	solute carrier family 25 member 44
HAO2	hydroxyacid oxidase 2
OXA1L	OXA1L mitochondrial inner membrane protein
SLC25A46	solute carrier family 25 member 46
RDH14	retinol dehydrogenase 14
ATP5MPL	ATP synthase membrane subunit 6.8PL
CA5B	carbonic anhydrase 5B
COASY	Coenzyme A synthase
CISD3	CDGSH iron sulfur domain 3
GSTZ1	glutathione S-transferase zeta 1
COX6B2	cytochrome c oxidase subunit 6B2
GLOD4	glyoxalase domain containing 4
ACAA1	acetyl-CoA acyltransferase 1
CROT	carnitine O-octanoyltransferase
PDF	peptide deformylase, mitochondrial
COX19	cytochrome c oxidase assembly factor COX19
AMT	aminomethyltransferase
PDPR	pyruvate dehydrogenase phosphatase regulatory subunit
NLN	neurolysin
BOLA1	bolA family member 1
ALAS2	5'-aminolevulinate synthase 2
GRPEL2	GrpE like 2, mitochondrial
ALDH7A1	aldehyde dehydrogenase 7 family member A1
HDHD5	haloacid dehalogenase like hydrolase domain containing 5
GFER	growth factor, augmenter of liver regeneration
IMMP2L	inner mitochondrial membrane peptidase subunit 2
COX4I2	cytochrome c oxidase subunit 4I2
MRPL39	mitochondrial ribosomal protein L39
AADAT	aminoadipate aminotransferase
FUNDC2	FUN14 domain containing 2
LYPLA1	lysophospholipase 1
PDHA2	pyruvate dehydrogenase E1 subunit alpha 2
MTRF1L	mitochondrial translational release factor 1 like
GTPBP3	GTP binding protein 3, mitochondrial
MTHFD2L	methylenetetrahydrofolate dehydrogenase (NADP+ dependent) 2 like
YME1L1	YME1 like 1 ATPase
ACOT2	acyl-CoA thioesterase 2
COA8	cytochrome c oxidase assembly factor 8
MMAB	metabolism of cobalamin associated B
PPOX	protoporphyrinogen oxidase
ABCD3	ATP binding cassette subfamily D member 3
SIRT3	sirtuin 3
LDHD	lactate dehydrogenase D
MRPL45	mitochondrial ribosomal protein L45
C12orf65	chromosome 12 open reading frame 65
IMMP1L	inner mitochondrial membrane peptidase subunit 1
POLG	DNA polymerase gamma, catalytic subunit
ATPAF1	ATP synthase mitochondrial F1 complex assembly factor 1
BLOC1S1	biogenesis of lysosomal organelles complex 1 subunit 1
ALDH1L2	aldehyde dehydrogenase 1 family member L2
COX18	cytochrome c oxidase assembly factor COX18
CPOX	coproporphyrinogen oxidase
NNT	nicotinamide nucleotide transhydrogenase
NDUFAF8	NADH:ubiquinone oxidoreductase complex assembly factor 8
ATP23	ATP23 metallopeptidase and ATP synthase assembly factor homolog
DCAKD	dephospho-CoA kinase domain containing
ATP5MF	ATP synthase membrane subunit f
SFXN3	sideroflexin 3
AASS	aminoadipate-semialdehyde synthase
DIABLO	diablo IAP-binding mitochondrial protein
COX8C	cytochrome c oxidase subunit 8C
PXMP2	peroxisomal membrane protein 2
AGXT2	alanine--glyoxylate aminotransferase 2
GLS2	glutaminase 2
APOO	apolipoprotein O
ACAD11	acyl-CoA dehydrogenase family member 11
C5orf63	chromosome 5 open reading frame 63
HOGA1	4-hydroxy-2-oxoglutarate aldolase 1
TTC19	tetratricopeptide repeat domain 19
NGRN	neugrin, neurite outgrowth associated
TCAIM	T cell activation inhibitor, mitochondrial
GCSH	glycine cleavage system protein H
SIRT5	sirtuin 5
GPT2	glutamic--pyruvic transaminase 2
TOMM6	translocase of outer mitochondrial membrane 6
FAM162A	family with sequence similarity 162 member A
ABCB6	ATP binding cassette subfamily B member 6 (Langereis blood group)
MACROD1	mono-ADP ribosylhydrolase 1
TST	thiosulfate sulfurtransferase
MT-CO1	cytochrome c oxidase subunit I
MTFR1L	mitochondrial fission regulator 1 like
SDR39U1	short chain dehydrogenase/reductase family 39U member 1
DMGDH	dimethylglycine dehydrogenase
SLC25A14	solute carrier family 25 member 14
PRELID3A	PRELI domain containing 3A
CHCHD5	coiled-coil-helix-coiled-coil-helix domain containing 5
TOMM70	translocase of outer mitochondrial membrane 70
NIT1	nitrilase 1
FAHD1	fumarylacetoacetate hydrolase domain containing 1
MCU	mitochondrial calcium uniporter
CYP27A1	cytochrome P450 family 27 subfamily A member 1
MT-ND2	MTND2
MT-ND4	NADH dehydrogenase, subunit 4 (complex I)
MT-ND5	NADH dehydrogenase, subunit 5 (complex I)
DELE1	DAP3 binding cell death enhancer 1
FASTKD1	FAST kinase domains 1
MRPS31	mitochondrial ribosomal protein S31
ALDH1L1	aldehyde dehydrogenase 1 family member L1
PTCD1	pentatricopeptide repeat domain 1
HADHB	hydroxyacyl-CoA dehydrogenase trifunctional multienzyme complex subunit beta
TRIT1	tRNA isopentenyltransferase 1
CRLS1	cardiolipin synthase 1
GLYCTK	glycerate kinase
SLC25A32	solute carrier family 25 member 32
AARS2	alanyl-tRNA synthetase 2, mitochondrial
EXOG	exo/endonuclease G
CHCHD2	coiled-coil-helix-coiled-coil-helix domain containing 2
KMO	kynurenine 3-monooxygenase
SFXN5	sideroflexin 5
ELAC2	elaC ribonuclease Z 2
GPX1	glutathione peroxidase 1
CPT1B	carnitine palmitoyltransferase 1B
FIS1	fission, mitochondrial 1
PRELID1	PRELI domain containing 1
UCP3	uncoupling protein 3
SLC25A27	solute carrier family 25 member 27
SLC25A40	solute carrier family 25 member 40
SLC25A23	solute carrier family 25 member 23
HEMK1	HemK methyltransferase family member 1
SLC25A36	solute carrier family 25 member 36
OMA1	OMA1 zinc metallopeptidase
LETM2	leucine zipper and EF-hand containing transmembrane protein 2
DHRS1	dehydrogenase/reductase 1
STOM	stomatin
METTL5	methyltransferase like 5
MSRA	methionine sulfoxide reductase A
NUDT8	nudix hydrolase 8
NMNAT3	nicotinamide nucleotide adenylyltransferase 3
SLC25A38	solute carrier family 25 member 38
MPV17L2	MPV17 mitochondrial inner membrane protein like 2
ACLY	ATP citrate lyase
ABCD2	ATP binding cassette subfamily D member 2
FLAD1	flavin adenine dinucleotide synthetase 1
LIPT1	lipoyltransferase 1
DGLUCY	D-glutamate cyclase
PCK2	phosphoenolpyruvate carboxykinase 2, mitochondrial
NADK2	NAD kinase 2, mitochondrial
MPST	mercaptopyruvate sulfurtransferase
NUDT13	nudix hydrolase 13
ACACA	acetyl-CoA carboxylase alpha
ABAT	4-aminobutyrate aminotransferase
HMGCS2	3-hydroxy-3-methylglutaryl-CoA synthase 2
ALDH5A1	aldehyde dehydrogenase 5 family member A1
CKMT1A	creatine kinase, mitochondrial 1A
PISD	phosphatidylserine decarboxylase
NDUFB4	NADH:ubiquinone oxidoreductase subunit B4
UQCR11	ubiquinol-cytochrome c reductase, complex III subunit XI
FAM136A	family with sequence similarity 136 member A
TOMM5	translocase of outer mitochondrial membrane 5
HTRA2	HtrA serine peptidase 2
NDUFA1	NADH:ubiquinone oxidoreductase subunit A1
MT-CYB	cytochrome b
GUK1	guanylate kinase 1
D2HGDH	D-2-hydroxyglutarate dehydrogenase
OPA3	outer mitochondrial membrane lipid metabolism regulator OPA3
AKR1B10	aldo-keto reductase family 1 member B10
PHYH	phytanoyl-CoA 2-hydroxylase
NDUFAF2	NADH:ubiquinone oxidoreductase complex assembly factor 2
ECSIT	ECSIT signaling integrator
PARL	presenilin associated rhomboid like
MRPL42	mitochondrial ribosomal protein L42
DNAJC4	DnaJ heat shock protein family (Hsp40) member C4
PAM16	presequence translocase associated motor 16
ALDH3A2	aldehyde dehydrogenase 3 family member A2
ACSL6	acyl-CoA synthetase long chain family member 6
MRS2	magnesium transporter MRS2
ABHD10	abhydrolase domain containing 10, depalmitoylase
HINT3	histidine triad nucleotide binding protein 3
PXMP4	peroxisomal membrane protein 4
OSGEPL1	O-sialoglycoprotein endopeptidase like 1
NUDT2	nudix hydrolase 2
CYB5B	cytochrome b5 type B
GRSF1	G-rich RNA sequence binding factor 1
MRPS18B	mitochondrial ribosomal protein S18B
DNAJC30	DnaJ heat shock protein family (Hsp40) member C30
CAT	catalase
DGUOK	deoxyguanosine kinase
ACOT9	acyl-CoA thioesterase 9
ACSS1	acyl-CoA synthetase short chain family member 1
RFK	riboflavin kinase
STARD7	StAR related lipid transfer domain containing 7
CHPT1	choline phosphotransferase 1
MT-ATP8	ATP synthase F0 subunit 8
TIMMDC1	translocase of inner mitochondrial membrane domain containing 1
SPATA19	spermatogenesis associated 19
HTATIP2	HIV-1 Tat interactive protein 2
AKR7A2	aldo-keto reductase family 7 member A2
DUT	deoxyuridine triphosphatase
MT-CO3	cytochrome c oxidase III
DHRS7B	dehydrogenase/reductase 7B
MTRF1	mitochondrial translation release factor 1
TMEM143	transmembrane protein 143
NT5M	5',3'-nucleotidase, mitochondrial
RHOT1	ras homolog family member T1
NME4	NME/NM23 nucleoside diphosphate kinase 4
MTHFS	methenyltetrahydrofolate synthetase
TIMM29	translocase of inner mitochondrial membrane 29
PNPO	pyridoxamine 5'-phosphate oxidase
MICU2	mitochondrial calcium uptake 2
PCBD2	pterin-4 alpha-carbinolamine dehydratase 2
QRSL1	glutaminyl-tRNA amidotransferase subunit QRSL1
ADCK1	aarF domain containing kinase 1
PRDX6	peroxiredoxin 6
NIPSNAP1	nipsnap homolog 1
GARS1	glycyl-tRNA synthetase 1
ACSM2A	acyl-CoA synthetase medium chain family member 2A
SLC25A33	solute carrier family 25 member 33
LYRM9	LYR motif containing 9
RAB24	RAB24, member RAS oncogene family
PARS2	prolyl-tRNA synthetase 2, mitochondrial
MRPL52	mitochondrial ribosomal protein L52
PUS1	pseudouridine synthase 1
GOT2	glutamic-oxaloacetic transaminase 2
NAXD	NAD(P)HX dehydratase
MT-ND3	NADH dehydrogenase, subunit 3 (complex I)
ACCS	1-aminocyclopropane-1-carboxylate synthase homolog (inactive)
PTRH2	peptidyl-tRNA hydrolase 2
PGS1	phosphatidylglycerophosphate synthase 1
OXR1	oxidation resistance 1
LYPLAL1	lysophospholipase like 1
DNAJC28	DnaJ heat shock protein family (Hsp40) member C28
FPGS	folylpolyglutamate synthase
TMEM205	transmembrane protein 205
SLC25A53	solute carrier family 25 member 53
AIFM3	apoptosis inducing factor mitochondria associated 3
MGST1	microsomal glutathione S-transferase 1
MTFP1	mitochondrial fission process 1
COA4	cytochrome c oxidase assembly factor 4 homolog
NIF3L1	NGG1 interacting factor 3 like 1
PUSL1	pseudouridine synthase like 1
SDSL	serine dehydratase like
BAX	BCL2 associated X, apoptosis regulator
MAVS	mitochondrial antiviral signaling protein
METTL17	methyltransferase like 17
ACACB	acetyl-CoA carboxylase beta
ARG2	arginase 2
MTPAP	mitochondrial poly(A) polymerase
CCDC51	coiled-coil domain containing 51
SUGCT	succinyl-CoA:glutarate-CoA transferase
DNM1L	dynamin 1 like
NRDC	nardilysin convertase
TMEM126B	transmembrane protein 126B
NSUN4	NOP2/Sun RNA methyltransferase 4
ACSS3	acyl-CoA synthetase short chain family member 3
FAM210B	family with sequence similarity 210 member B
RBFA	ribosome binding factor A
METAP1D	methionyl aminopeptidase type 1D, mitochondrial
AHCYL1	adenosylhomocysteinase like 1
NIPSNAP3A	nipsnap homolog 3A
MTARC1	mitochondrial amidoxime reducing component 1
FUNDC1	FUN14 domain containing 1
ACSL1	acyl-CoA synthetase long chain family member 1
COX20	cytochrome c oxidase assembly factor COX20
HSDL1	hydroxysteroid dehydrogenase like 1
CBR3	carbonyl reductase 3
MTERF4	mitochondrial transcription termination factor 4
NUDT19	nudix hydrolase 19
HEBP1	heme binding protein 1
PTPMT1	protein tyrosine phosphatase mitochondrial 1
PGAM5	PGAM family member 5, mitochondrial serine/threonine protein phosphatase
DTYMK	deoxythymidylate kinase
KARS1	lysyl-tRNA synthetase 1
STAR	steroidogenic acute regulatory protein
DNAJC19	DnaJ heat shock protein family (Hsp40) member C19
OTC	ornithine carbamoyltransferase
COX7A2L	cytochrome c oxidase subunit 7A2 like
MTERF3	mitochondrial transcription termination factor 3
SFXN2	sideroflexin 2
FASN	fatty acid synthase
PINK1	PTEN induced kinase 1
TMEM177	transmembrane protein 177
TXNRD1	thioredoxin reductase 1
THNSL1	threonine synthase like 1
FDPS	farnesyl diphosphate synthase
IDI1	isopentenyl-diphosphate delta isomerase 1
TOP3A	DNA topoisomerase III alpha
FTMT	ferritin mitochondrial
LDHAL6B	lactate dehydrogenase A like 6B
MTFR1	mitochondrial fission regulator 1
BCL2L13	BCL2 like 13
TRMT10C	tRNA methyltransferase 10C, mitochondrial RNase P subunit
ACOT7	acyl-CoA thioesterase 7
TFB1M	transcription factor B1, mitochondrial
ARF5	ADP ribosylation factor 5
MCUB	mitochondrial calcium uniporter dominant negative subunit beta
TWNK	twinkle mtDNA helicase
MMADHC	metabolism of cobalamin associated D
PYCR2	pyrroline-5-carboxylate reductase 2
TSTD1	thiosulfate sulfurtransferase like domain containing 1
LYRM1	LYR motif containing 1
OSBPL1A	oxysterol binding protein like 1A
RECQL4	RecQ like helicase 4
PET100	PET100 cytochrome c oxidase chaperone
GDAP1	ganglioside induced differentiation associated protein 1
MTIF3	mitochondrial translational initiation factor 3
UNG	uracil DNA glycosylase
GLYAT	glycine-N-acyltransferase
ISOC2	isochorismatase domain containing 2
ATP5MC1	ATP synthase membrane subunit c locus 1
QDPR	quinoid dihydropteridine reductase
COQ8B	coenzyme Q8B
GTPBP10	GTP binding protein 10
TSPO	translocator protein
FTH1	ferritin heavy chain 1
TRMT1	tRNA methyltransferase 1
ADCK2	aarF domain containing kinase 2
TSTD3	thiosulfate sulfurtransferase like domain containing 3
MRPS36	mitochondrial ribosomal protein S36
PDP2	pyruvate dehyrogenase phosphatase catalytic subunit 2
AGPAT5	1-acylglycerol-3-phosphate O-acyltransferase 5
MCRIP2	MAPK regulated corepressor interacting protein 2
UCP2	uncoupling protein 2
SLC25A37	solute carrier family 25 member 37
SLC25A28	solute carrier family 25 member 28
SLC25A48	solute carrier family 25 member 48
SLC25A43	solute carrier family 25 member 43
SLC25A47	solute carrier family 25 member 47
SLC25A41	solute carrier family 25 member 41
SLC25A34	solute carrier family 25 member 34
EPHX2	epoxide hydrolase 2
NUDT5	nudix hydrolase 5
MICU1	mitochondrial calcium uptake 1
SOD1	superoxide dismutase 1
SERHL2	serine hydrolase like 2
NDUFAF3	NADH:ubiquinone oxidoreductase complex assembly factor 3
BOLA3	bolA family member 3
OCIAD2	OCIA domain containing 2
RSAD1	radical S-adenosyl methionine domain containing 1
CHCHD6	coiled-coil-helix-coiled-coil-helix domain containing 6
FASTKD2	FAST kinase domains 2
PEX11B	peroxisomal biogenesis factor 11 beta
TMEM186	transmembrane protein 186
PIF1	PIF1 5'-to-3' DNA helicase
FABP1	fatty acid binding protein 1
ABCD1	ATP binding cassette subfamily D member 1
PLPBP	pyridoxal phosphate binding protein
DBI	diazepam binding inhibitor, acyl-CoA binding protein
PNPT1	polyribonucleotide nucleotidyltransferase 1
TOP1MT	DNA topoisomerase I mitochondrial
RNASEH1	ribonuclease H1
ABCA9	ATP binding cassette subfamily A member 9
SCP2	sterol carrier protein 2
NT5DC3	5'-nucleotidase domain containing 3
CMC4	C-X9-C motif containing 4
LDHB	lactate dehydrogenase B
YBEY	ybeY metalloendoribonuclease
HINT1	histidine triad nucleotide binding protein 1
MUL1	mitochondrial E3 ubiquitin protein ligase 1
TK2	thymidine kinase 2
AGMAT	agmatinase
CMPK2	cytidine/uridine monophosphate kinase 2
BID	BH3 interacting domain death agonist
ARL2	ADP ribosylation factor like GTPase 2
SYNJ2BP	synaptojanin 2 binding protein
MFF	mitochondrial fission factor
DCXR	dicarbonyl and L-xylulose reductase
NUDT9	nudix hydrolase 9
AMACR	alpha-methylacyl-CoA racemase
VPS13D	vacuolar protein sorting 13 homolog D
NUDT6	nudix hydrolase 6
DMAC2	distal membrane arm assembly complex 2
MRM2	mitochondrial rRNA methyltransferase 2
BAK1	BCL2 antagonist/killer 1
DHODH	dihydroorotate dehydrogenase (quinone)
MAOB	monoamine oxidase B
MGST3	microsomal glutathione S-transferase 3
ACP6	acid phosphatase 6, lysophosphatidic
MRPL48	mitochondrial ribosomal protein L48
AGXT	alanine--glyoxylate and serine--pyruvate aminotransferase
CYB5R3	cytochrome b5 reductase 3
DDX28	DEAD-box helicase 28
PNKD	PNKD metallo-beta-lactamase domain containing
MICU3	mitochondrial calcium uptake family member 3
BNIP3	BCL2 interacting protein 3
MTX3	metaxin 3
MUTYH	mutY DNA glycosylase
GTPBP6	GTP binding protein 6 (putative)
CYP11A1	cytochrome P450 family 11 subfamily A member 1
OCIAD1	OCIA domain containing 1
METTL8	methyltransferase like 8
SMIM20	small integral membrane protein 20
RPUSD4	RNA pseudouridine synthase D4
SMIM8	small integral membrane protein 8
NME6	NME/NM23 nucleoside diphosphate kinase 6
FKBP8	FKBP prolyl isomerase 8
ACSM4	acyl-CoA synthetase medium chain family member 4
NLRX1	NLR family member X1
FOXRED1	FAD dependent oxidoreductase domain containing 1
TFB2M	transcription factor B2, mitochondrial
PPM1K	protein phosphatase, Mg2+/Mn2+ dependent 1K
ATP5MC2	ATP synthase membrane subunit c locus 2
MT-ND1	NADH dehydrogenase, subunit 1 (complex I)
TAZ	tafazzin
MSRB3	methionine sulfoxide reductase B3
ACOT11	acyl-CoA thioesterase 11
NIPSNAP3B	nipsnap homolog 3B
NTHL1	nth like DNA glycosylase 1
MARCHF5	membrane associated ring-CH-type finger 5
SFXN4	sideroflexin 4
TRMT5	tRNA methyltransferase 5
SLC25A6	solute carrier family 25 member 6
SLC25A52	solute carrier family 25 member 52
OGG1	8-oxoguanine DNA glycosylase
ACOD1	aconitate decarboxylase 1
QTRT1	queuine tRNA-ribosyltransferase catalytic subunit 1
AIFM2	apoptosis inducing factor mitochondria associated 2
PRDX2	peroxiredoxin 2
FBXL4	F-box and leucine rich repeat protein 4
GPAM	glycerol-3-phosphate acyltransferase, mitochondrial
DMAC2L	distal membrane arm assembly complex 2 like
RMDN3	regulator of microtubule dynamics 3
PRXL2A	peroxiredoxin like 2A
ATP5MD	ATP synthase membrane subunit DAPIT
PET117	PET117 cytochrome c oxidase chaperone
MAOA	monoamine oxidase A
C15orf61	chromosome 15 open reading frame 61
POLQ	DNA polymerase theta
BCO2	beta-carotene oxygenase 2
IFI27	interferon alpha inducible protein 27
CRYZ	crystallin zeta
PYCR1	pyrroline-5-carboxylate reductase 1
TMLHE	trimethyllysine hydroxylase, epsilon
TOMM20	translocase of outer mitochondrial membrane 20
YRDC	yrdC N6-threonylcarbamoyltransferase domain containing
COA7	cytochrome c oxidase assembly factor 7 (putative)
DHRS2	dehydrogenase/reductase 2
MMAA	metabolism of cobalamin associated A
MIEF1	mitochondrial elongation factor 1
C15orf48	chromosome 15 open reading frame 48
LIG3	DNA ligase 3
BNIP3L	BCL2 interacting protein 3 like
FASTKD5	FAST kinase domains 5
PARK7	Parkinsonism associated deglycase
COA1	cytochrome c oxidase assembly factor 1 homolog
COX7B2	cytochrome c oxidase subunit 7B2
MT-ND4L	NADH dehydrogenase, subunit 4L (complex I)
SIRT4	sirtuin 4
UQCC2	ubiquinol-cytochrome c reductase complex assembly factor 2
USP30	ubiquitin specific peptidase 30
PDE12	phosphodiesterase 12
NME3	NME/NM23 nucleoside diphosphate kinase 3
DHX30	DExH-box helicase 30
FASTK	Fas activated serine/threonine kinase
METTL15	methyltransferase like 15
CYP24A1	cytochrome P450 family 24 subfamily A member 1
NOCT	nocturnin
PANK2	pantothenate kinase 2
CA5A	carbonic anhydrase 5A
NT5DC2	5'-nucleotidase domain containing 2
ATAD3B	ATPase family AAA domain containing 3B
TRUB2	TruB pseudouridine synthase family member 2
PRKACA	protein kinase cAMP-activated catalytic subunit alpha
COMTD1	catechol-O-methyltransferase domain containing 1
CPT1C	carnitine palmitoyltransferase 1C
C3orf33	chromosome 3 open reading frame 33
MIGA2	mitoguardin 2
SND1	staphylococcal nuclease and tudor domain containing 1
GLUD2	glutamate dehydrogenase 2
HPDL	4-hydroxyphenylpyruvate dioxygenase like
ANGEL2	angel homolog 2
ANTKMT	adenine nucleotide translocase lysine methyltransferase
UQCC3	ubiquinol-cytochrome c reductase complex assembly factor 3
PRDX4	peroxiredoxin 4
CDK5RAP1	CDK5 regulatory subunit associated protein 1
PAICS	phosphoribosylaminoimidazole carboxylase and phosphoribosylaminoimidazolesuccinocarboxamide synthase
MGARP	mitochondria localized glutamic acid rich protein
HDHD3	haloacid dehalogenase like hydrolase domain containing 3
CYP11B2	cytochrome P450 family 11 subfamily B member 2
AGPAT4	1-acylglycerol-3-phosphate O-acyltransferase 4
RCC1L	RCC1 like
FAM185A	family with sequence similarity 185 member A
PMAIP1	phorbol-12-myristate-13-acetate-induced protein 1
TDRKH	tudor and KH domain containing
SLC8B1	solute carrier family 8 member B1
CYP27B1	cytochrome P450 family 27 subfamily B member 1
POLG2	DNA polymerase gamma 2, accessory subunit
THEM5	thioesterase superfamily member 5
BIK	BCL2 interacting killer
MTERF1	mitochondrial transcription termination factor 1
MTFR2	mitochondrial fission regulator 2
GPX4	glutathione peroxidase 4
TOMM20L	translocase of outer mitochondrial membrane 20 like
COMT	catechol-O-methyltransferase
MYG1	MYG1 exonuclease
SPATA20	spermatogenesis associated 20
OXCT2	3-oxoacid CoA-transferase 2
CCDC127	coiled-coil domain containing 127
CRY1	cryptochrome circadian regulator 1
ACSM2B	acyl-CoA synthetase medium chain family member 2B
MYO19	myosin XIX
MGME1	mitochondrial genome maintenance exonuclease 1
SEPTIN4	septin 4
EFHD1	EF-hand domain family member D1
RAB5IF	RAB5 interacting factor
APEX1	apurinic/apyrimidinic endodeoxyribonuclease 1
SPTLC2	serine palmitoyltransferase long chain base subunit 2
DMAC1	distal membrane arm assembly complex 1
ATPSCKMT	ATP synthase c subunit lysine N-methyltransferase
NEU4	neuraminidase 4
CASP9	caspase 9
AGK	acylglycerol kinase
MCL1	MCL1 apoptosis regulator, BCL2 family member
DUS2	dihydrouridine synthase 2
PLD6	phospholipase D family member 6
TOMM34	translocase of outer mitochondrial membrane 34
PRORP	protein only RNase P catalytic subunit
PLSCR3	phospholipid scramblase 3
CKMT1B	creatine kinase, mitochondrial 1B
NDUFB1	NADH:ubiquinone oxidoreductase subunit B1
ATP5MF-PTCD1	ATP5MF-PTCD1 readthrough
CASP8	caspase 8
BCL2L1	BCL2 like 1
EXD2	exonuclease 3'-5' domain containing 2
ARMC10	armadillo repeat containing 10
MIEF2	mitochondrial elongation factor 2
THG1L	tRNA-histidine guanylyltransferase 1 like
GOLPH3	golgi phosphoprotein 3
PREPL	prolyl endopeptidase like
FASTKD3	FAST kinase domains 3
CEP89	centrosomal protein 89
GPAT2	glycerol-3-phosphate acyltransferase 2, mitochondrial
NBR1	NBR1 autophagy cargo receptor
BOK	BCL2 family apoptosis regulator BOK
FKBP10	FKBP prolyl isomerase 10
SETD9	SET domain containing 9
CYP11B1	cytochrome P450 family 11 subfamily B member 1
CSKMT	citrate synthase lysine methyltransferase
MIGA1	mitoguardin 1
RPIA	ribose 5-phosphate isomerase A
BBC3	BCL2 binding component 3
BAD	BCL2 associated agonist of cell death
BCL2	BCL2 apoptosis regulator
BCL2A1	BCL2 related protein A1
BCL2L2	BCL2 like 2
CASP3	caspase 3
DMPK	DM1 protein kinase
DNA2	DNA replication helicase/nuclease 2
MT-ND6	NADH dehydrogenase, subunit 6 (complex I)
PRKN	parkin RBR E3 ubiquitin protein ligase
ALKBH1	alkB homolog 1, histone H2A dioxygenase
PICK1	protein interacting with PRKCA 1
BCL2L10	BCL2 like 10
AKAP10	A-kinase anchoring protein 10
STYXL1	serine/threonine/tyrosine interacting like 1
NSUN2	NOP2/Sun RNA methyltransferase 2
ADCY10	adenylate cyclase 10
SPHK2	sphingosine kinase 2
NSUN3	NOP2/Sun RNA methyltransferase 3
PABPC5	poly(A) binding protein cytoplasmic 5
PRSS35	serine protease 35
PRIMPOL	primase and DNA directed polymerase
SERAC1	serine active site containing 1
STX17	syntaxin 17
TRMT61B	tRNA methyltransferase 61B
PDE2A	phosphodiesterase 2A
PLGRKT	plasminogen receptor with a C-terminal lysine
ETFBKMT	electron transfer flavoprotein subunit beta lysine methyltransferase
RTL10	retrotransposon Gag like 10
BCL2L11	BCL2 like 11
SPIRE1	spire type actin nucleation factor 1
C2orf69	chromosome 2 open reading frame 69
ARMCX2	armadillo repeat containing X-linked 2
ARMCX1	armadillo repeat containing X-linked 1
POLB	DNA polymerase beta
SNAP29	synaptosome associated protein 29
ARMCX3	armadillo repeat containing X-linked 3
ARMCX6	armadillo repeat containing X-linked 6
METTL4	methyltransferase like 4
SPHKAP	SPHK1 interactor, AKAP domain containing
NAT8L	N-acetyltransferase 8 like
MCCD1	mitochondrial coiled-coil domain 1
PIGBOS1	PIGB opposite strand 1
HTD2	hydroxyacyl-thioester dehydratase type 2
RP11_469A15.2	RP11_469A15.2

## Sheet: sheet 2
DEGs upregulated in tumor-derived epithelium cells
DPCR1
MUC5AC
S100P
SYTL2
TFF1
CAPN8
LY6E
KRT7
TM4SF1
S100A6
MSMB
CD151
TFF2
TFF3
PLA2G10
TSPAN1
MGLL
GKN2
HSPB1
GALE
GKN1
LGALS9B
LGALS9C
SYT8
TACSTD2
LINC01133
SLPI
RASEF
NKX6-2
BCAS1
BST2
LGALS4
MLPH
CEACAM5
PSCA
C9orf16
SLC5A5
ANO7
CAPN9
SDCBP2
SULT1C2
REP15
TMPRSS4
GSTP1
ATP2A3
S100A11
CLIC1
VILL
IFITM1
DDIT4
POLD4
MYL6
PPDPF
CYBA
FAM177B
F3
TESC
FER1L6
IFI6
HMGA1
GDF15
KRT19
FHL2
KRT8
GALNT6
OASL
SH3BGRL3
VSIG2
HLA-C
ARPC1B
CXCR4
CCDC64
DDX60
PHLDA2
AQP5
ANXA1
LPIN2
ERN2
GSN
KRT18
CA2
GPX2
CLTB
FA2H
MYL12A
FMN1
MT-ATP6
C19orf33
TSPAN3
SPATS2L
BLVRB
RASSF7
RALGPS2
MICALL2
RAB27B
TMEM141
RPS3
MUC1
S100A14
KLF2
CXCL16
RGS1
EPS8L1
AGR3
MDK
FAM83E
NQO1
MT-ND1
MYL12B
HLA-A
PLPP2
S100A16
AKR1C2
SGSM3
CIB1
SERINC2
PLAUR
PERP
TCEB2
SLC44A4
IGSF9
NUPR1
CSTB
TSTA3
CMBL
NAPRT
ISG20
PSD3
MT-ND6
CAPG
FAM102A
GUK1
DSC2
B4GALNT3
ARHGEF16
TKT
CYP2C18
RNPEPL1
SPINT2
CLTA
FO538757.2
NME2
LPCAT4
GNB2
SYNGR2
ISG15
JTB
ABCC3
HN1
ALDOA
TIMP1
ARL14
TMBIM1
INF2
EPS8L2
RPL30
HLA-F
SYTL1
TRIM31
RP11-467L13.7
OPTN
ATP5E
C11orf31
SIRT7
RNF213
RPS10
UBA7
MST1R
ZFP36L2
PDE4C
SEPW1
PRDX5
LAMA3
FBLIM1
BAG1
PSMA7
ITGB4
KLF5
RAC1
ZG16B
RPS26
RHPN2
TCIRG1
NDUFB7
IFI27
CD164
BACE2
SLC9A1
CHCHD2
EEF1G
LAMB3
YME1L1
HES1
LMNA
PLXNB2
FAM101A
SPPL2B
YWHAB
KLF4
SEMA3B
C8orf4
GSTK1
ARPC3
ITPR3
NT5C
RPL7A
RAB11FIP1
LLGL2
PNPLA2
AREG
FLNB
SQSTM1
RRBP1
DST
CDC37
DNM2
RNASE1
KLF3
TYMP
ANKRD36C
AHNAK
RPL10A
ACADVL
IGKC

## Sheet: sheet 3
DEGs downregulated in tumor-derived immune cells
KRTCAP2
SDC1
ZFP36L2
IGKC
IGKV1-12
IGKV4-1
IGKV1-5
IGKV3-20
IGKV1-39
ANKRD28
SPCS1
H1FX
SSR3
SPINK2
JCHAIN
MZB1
DUSP1
TXNDC5
UBE2J1
PRDM1
CITED2
DNAJB9
CREB3L2
PDIA4
PRDX4
TSC22D3
SSR4
TRAM1
TPD52
EEF1G
FKBP2
SPCS2
POU2AF1
FKBP11
HSP90B1
TMED2
FOS
IGHA2
IGHA1
IGHM
IGHV3-7
IGHV3-23
IGHV4-34
IGHV4-39
IGHV4-59
PPIB
TNFRSF17
HERPUD1
GABARAP
NME2
RPL17
SEC11C
SPAG4
JSRP1
ZFP36
CD79A
FOSB
SDF2L1
IGLV7-46
IGLV1-44
IGLV1-40
IGLV2-23
IGLV2-14
IGLV2-11
IGLV2-8
IGLV3-1
IGLL5
IGLC2
IGLC3
DERL3
XBP1
SELM
MT-ND4L
MT-ND5
MT-ATP8
MIF
LINC01480
GSTP1
RP11-160E2.6
RP11-290F5.1
KLRC1
LIME1
CHPF
IGLV6-57
TMEM107
HDLBP
TMEM59
AL928768.3
CIRBP
SPCS3
OSTC
BTG2
TMED10
PLPP5
MANF
FAM46C
GNG7
SEC61B
XIST
TRIB1
TPST2
KDELR1
PDIA6
IGKV3-11
CUTA
CRELD2
PABPC4
SERP1
MT-ND6
IER2
RPN1
CHCHD10
RRBP1
AC090498.1
ATP6V0C
RABAC1
MYDGF
ERN1
PPP1R15A
AC092580.4
HOPX
DUSP5
NCF1
HM13
DDIT4
JUNB
PELI1
VIMP
NFKBIA
IGLV3-21
CCNH
SMDT1
HIST1H1C
PPDPF
P4HB
EGR1
TXNIP
ID2
CCL4
KLRB1
CST3

## Sheet: sheet 4
Mitochondria-associated candidate genes
Symbol	Description
AADAT	aminoadipate aminotransferase
AARS2	alanyl-tRNA synthetase 2, mitochondrial
AASS	aminoadipate-semialdehyde synthase
ABAT	4-aminobutyrate aminotransferase
ABCA1	ATP Binding Cassette Subfamily A Member 1
ABCA3	ATP Binding Cassette Subfamily A Member 3
ABCA9	ATP binding cassette subfamily A member 9
ABCB1	ATP Binding Cassette Subfamily B Member 1
ABCB10	ATP binding cassette subfamily B member 10
ABCB11	ATP Binding Cassette Subfamily B Member 11
ABCB4	ATP Binding Cassette Subfamily B Member 4
ABCB6	ATP binding cassette subfamily B member 6 (Langereis blood group)
ABCB7	ATP binding cassette subfamily B member 7
ABCB8	ATP binding cassette subfamily B member 8
ABCC2	ATP Binding Cassette Subfamily C Member 2
ABCC8	ATP Binding Cassette Subfamily C Member 8
ABCD1	ATP binding cassette subfamily D member 1
ABCD2	ATP binding cassette subfamily D member 2
ABCD3	ATP binding cassette subfamily D member 3
ABHD10	abhydrolase domain containing 10, depalmitoylase
ABHD11	abhydrolase domain containing 11
ABL1	ABL Proto-Oncogene 1, Non-Receptor Tyrosine Kinase
ACAA1	acetyl-CoA acyltransferase 1
ACAA2	acetyl-CoA acyltransferase 2
ACACA	acetyl-CoA carboxylase alpha
ACACB	acetyl-CoA carboxylase beta
ACAD10	acyl-CoA dehydrogenase family member 10
ACAD11	acyl-CoA dehydrogenase family member 11
ACAD8	acyl-CoA dehydrogenase family member 8
ACAD9	acyl-CoA dehydrogenase family member 9
ACADL	acyl-CoA dehydrogenase long chain
ACADM	acyl-CoA dehydrogenase medium chain
ACADS	acyl-CoA dehydrogenase short chain
ACADSB	acyl-CoA dehydrogenase short/branched chain
ACADVL	acyl-CoA dehydrogenase very long chain
ACAT1	acetyl-CoA acetyltransferase 1
ACCS	1-aminocyclopropane-1-carboxylate synthase homolog (inactive)
ACE	Angiotensin I Converting Enzyme
ACLY	ATP citrate lyase
ACO2	aconitase 2
ACOD1	aconitate decarboxylase 1
ACOT11	acyl-CoA thioesterase 11
ACOT13	acyl-CoA thioesterase 13
ACOT2	acyl-CoA thioesterase 2
ACOT7	acyl-CoA thioesterase 7
ACOT9	acyl-CoA thioesterase 9
ACP6	acid phosphatase 6, lysophosphatidic
ACSF2	acyl-CoA synthetase family member 2
ACSF3	acyl-CoA synthetase family member 3
ACSL1	acyl-CoA synthetase long chain family member 1
ACSL6	acyl-CoA synthetase long chain family member 6
ACSM1	acyl-CoA synthetase medium chain family member 1
ACSM2A	acyl-CoA synthetase medium chain family member 2A
ACSM2B	acyl-CoA synthetase medium chain family member 2B
ACSM3	acyl-CoA synthetase medium chain family member 3
ACSM4	acyl-CoA synthetase medium chain family member 4
ACSM5	acyl-CoA synthetase medium chain family member 5
ACSS1	acyl-CoA synthetase short chain family member 1
ACSS3	acyl-CoA synthetase short chain family member 3
ACTA1	Actin Alpha 1, Skeletal Muscle
ACTA2	Actin Alpha 2, Smooth Muscle
ACTB	Actin Beta
ACTC1	Actin Alpha Cardiac Muscle 1
ACTG2	Actin Gamma 2, Smooth Muscle
ADA	Adenosine Deaminase
ADAM9	ADAM Metallopeptidase Domain 9
ADAMTS10	ADAM Metallopeptidase With Thrombospondin Type 1 Motif 10
ADAMTS2	ADAM Metallopeptidase With Thrombospondin Type 1 Motif 2
ADCK1	aarF domain containing kinase 1
ADCK2	aarF domain containing kinase 2
ADCK5	aarF domain containing kinase 5
ADCY10	adenylate cyclase 10
ADGRV1	Adhesion G Protein-Coupled Receptor V1
ADHFE1	alcohol dehydrogenase iron containing 1
ADIPOQ	Adiponectin, C1Q And Collagen Domain Containing
AFG1L	AFG1 like ATPase
AFG3L2	AFG3 like matrix AAA peptidase subunit 2
AFP	Alpha Fetoprotein
AGK	acylglycerol kinase
AGMAT	agmatinase
AGO2	Argonaute RISC Catalytic Component 2
AGPAT4	1-acylglycerol-3-phosphate O-acyltransferase 4
AGPAT5	1-acylglycerol-3-phosphate O-acyltransferase 5
AGXT	alanine--glyoxylate and serine--pyruvate aminotransferase
AGXT2	alanine--glyoxylate aminotransferase 2
AHCYL1	adenosylhomocysteinase like 1
AHI1	Abelson Helper Integration Site 1
AICDA	Activation Induced Cytidine Deaminase
AIFM1	apoptosis inducing factor mitochondria associated 1
AIFM2	apoptosis inducing factor mitochondria associated 2
AIFM3	apoptosis inducing factor mitochondria associated 3
AIP	AHR Interacting HSP90 Co-Chaperone
AIRE	Autoimmune Regulator
AK2	adenylate kinase 2
AK3	adenylate kinase 3
AK4	adenylate kinase 4
AKAP1	A-kinase anchoring protein 1
AKAP10	A-kinase anchoring protein 10
AKR1B10	aldo-keto reductase family 1 member B10
AKR7A2	aldo-keto reductase family 7 member A2
AKT1	AKT Serine/Threonine Kinase 1
ALAD	Aminolevulinate Dehydratase
ALAS1	5'-aminolevulinate synthase 1
ALAS2	5'-aminolevulinate synthase 2
ALB	Albumin
ALDH18A1	aldehyde dehydrogenase 18 family member A1
ALDH1B1	aldehyde dehydrogenase 1 family member B1
ALDH1L1	aldehyde dehydrogenase 1 family member L1
ALDH1L2	aldehyde dehydrogenase 1 family member L2
ALDH2	aldehyde dehydrogenase 2 family member
ALDH3A2	aldehyde dehydrogenase 3 family member A2
ALDH4A1	aldehyde dehydrogenase 4 family member A1
ALDH5A1	aldehyde dehydrogenase 5 family member A1
ALDH6A1	aldehyde dehydrogenase 6 family member A1
ALDH7A1	aldehyde dehydrogenase 7 family member A1
ALDH9A1	aldehyde dehydrogenase 9 family member A1
ALK	ALK Receptor Tyrosine Kinase
ALKBH1	alkB homolog 1, histone H2A dioxygenase
ALKBH7	alkB homolog 7
ALOX12B	Arachidonate 12-Lipoxygenase, 12R Type
ALOXE3	Arachidonate Epidermal Lipoxygenase 3
ALPP	Alkaline Phosphatase, Placental
AMACR	alpha-methylacyl-CoA racemase
AMT	aminomethyltransferase
ANGEL2	angel homolog 2
ANGPT1	Angiopoietin 1
ANK2	Ankyrin 2
ANKRD26	Ankyrin Repeat Domain Containing 26
ANPEP	Alanyl Aminopeptidase, Membrane
ANTKMT	adenine nucleotide translocase lysine methyltransferase
ANXA5	Annexin A5
APEX1	apurinic/apyrimidinic endodeoxyribonuclease 1
APOA1	Apolipoprotein A1
APOO	apolipoprotein O
APOOL	apolipoprotein O like
APTX	Aprataxin
AR	Androgen Receptor
ARF5	ADP ribosylation factor 5
ARG2	arginase 2
ARHGAP26	Rho GTPase Activating Protein 26
ARID1A	AT-Rich Interaction Domain 1A
ARL2	ADP ribosylation factor like GTPase 2
ARMC10	armadillo repeat containing 10
ARMC5	Armadillo Repeat Containing 5
ARMCX1	armadillo repeat containing X-linked 1
ARMCX2	armadillo repeat containing X-linked 2
ARMCX3	armadillo repeat containing X-linked 3
ARMCX6	armadillo repeat containing X-linked 6
ARSA	Arylsulfatase A
ARSH	Arylsulfatase Family Member H
ASAH1	N-Acylsphingosine Amidohydrolase 1
ASXL1	ASXL Transcriptional Regulator 1
ASXL3	ASXL Transcriptional Regulator 3
ATAD1	ATPase family AAA domain containing 1
ATAD3A	ATPase family AAA domain containing 3A
ATAD3B	ATPase family AAA domain containing 3B
ATF6	Activating Transcription Factor 6
ATG5	Autophagy Related 5
ATM	ATM Serine/Threonine Kinase
ATP23	ATP23 metallopeptidase and ATP synthase assembly factor homolog
ATP5F1A	ATP synthase F1 subunit alpha
ATP5F1B	ATP synthase F1 subunit beta
ATP5F1C	ATP synthase F1 subunit gamma
ATP5F1D	ATP synthase F1 subunit delta
ATP5F1E	ATP synthase F1 subunit epsilon
ATP5IF1	ATP synthase inhibitory factor subunit 1
ATP5MC1	ATP synthase membrane subunit c locus 1
ATP5MC2	ATP synthase membrane subunit c locus 2
ATP5MC3	ATP synthase membrane subunit c locus 3
ATP5MD	ATP synthase membrane subunit DAPIT
ATP5ME	ATP synthase membrane subunit e
ATP5MF	ATP synthase membrane subunit f
ATP5MF-PTCD1	ATP5MF-PTCD1 readthrough
ATP5MG	ATP synthase membrane subunit g
ATP5MPL	ATP synthase membrane subunit 6.8PL
ATP5PB	ATP synthase peripheral stalk-membrane subunit b
ATP5PD	ATP synthase peripheral stalk subunit d
ATP5PF	ATP synthase peripheral stalk subunit F6
ATP5PO	ATP synthase peripheral stalk subunit OSCP
ATP6V0A2	ATPase H+ Transporting V0 Subunit A2
ATP6V1A	ATPase H+ Transporting V1 Subunit A
ATP6V1E1	ATPase H+ Transporting V1 Subunit E1
ATP7A	ATPase Copper Transporting Alpha
ATP7B	ATPase Copper Transporting Beta
ATP8B1	ATPase Phospholipid Transporting 8B1
ATPAF1	ATP synthase mitochondrial F1 complex assembly factor 1
ATPAF2	ATP synthase mitochondrial F1 complex assembly factor 2
ATPSCKMT	ATP synthase c subunit lysine N-methyltransferase
ATRX	ATRX Chromatin Remodeler
AUH	AU RNA binding methylglutaconyl-CoA hydratase
AURKA	Aurora Kinase A
AURKAIP1	aurora kinase A interacting protein 1
AURKB	Aurora Kinase B
AVPR2	Arginine Vasopressin Receptor 2
AXIN2	Axin 2
B2M	Beta-2-Microglobulin
B3GAT1	Beta-1,3-Glucuronyltransferase 1
BAD	BCL2 associated agonist of cell death
BAK1	BCL2 antagonist/killer 1
BAX	BCL2 associated X, apoptosis regulator
BBC3	BCL2 binding component 3
BCAT2	branched chain amino acid transaminase 2
BCKDHA	branched chain keto acid dehydrogenase E1 subunit alpha
BCKDHB	branched chain keto acid dehydrogenase E1 subunit beta
BCKDK	branched chain keto acid dehydrogenase kinase
BCL2	BCL2 apoptosis regulator
BCL2A1	BCL2 related protein A1
BCL2L1	BCL2 like 1
BCL2L10	BCL2 like 10
BCL2L11	BCL2 like 11
BCL2L13	BCL2 like 13
BCL2L2	BCL2 like 2
BCL6	BCL6 Transcription Repressor
BCO2	beta-carotene oxygenase 2
BCR	BCR Activator Of RhoGEF And GTPase
BCS1L	BCS1 homolog, ubiquinol-cytochrome c reductase complex chaperone
BCYRN1	Brain Cytoplasmic RNA 1
BDH1	3-hydroxybutyrate dehydrogenase 1
BDNF	Brain Derived Neurotrophic Factor
BECN1	Beclin 1
BGN	Biglycan
BID	BH3 interacting domain death agonist
BIK	BCL2 interacting killer
BIRC5	Baculoviral IAP Repeat Containing 5
BLM	BLM RecQ Like Helicase
BLOC1S1	biogenesis of lysosomal organelles complex 1 subunit 1
BMI1	BMI1 Proto-Oncogene, Polycomb Ring Finger
BMP6	Bone Morphogenetic Protein 6
BNIP3	BCL2 interacting protein 3
BNIP3L	BCL2 interacting protein 3 like
BOK	BCL2 family apoptosis regulator BOK
BOLA1	bolA family member 1
BOLA3	bolA family member 3
BPHL	biphenyl hydrolase like
BRAF	B-Raf Proto-Oncogene, Serine/Threonine Kinase
BRCA1	BRCA1 DNA Repair Associated
BRCA2	BRCA2 DNA Repair Associated
BRIP1	BRCA1 Interacting DNA Helicase 1
BTK	Bruton Tyrosine Kinase
C12orf65	chromosome 12 open reading frame 65
C15orf48	chromosome 15 open reading frame 48
C15orf61	chromosome 15 open reading frame 61
C16orf91	chromosome 16 open reading frame 91
C1QBP	complement C1q binding protein
C2orf69	chromosome 2 open reading frame 69
C3orf33	chromosome 3 open reading frame 33
C5orf63	chromosome 5 open reading frame 63
C6orf136	chromosome 6 open reading frame 136
C8orf82	chromosome 8 open reading frame 82
CA5A	carbonic anhydrase 5A
CA5B	carbonic anhydrase 5B
CA9	Carbonic Anhydrase 9
CALR	Calreticulin
CARD11	Caspase Recruitment Domain Family Member 11
CARS2	cysteinyl-tRNA synthetase 2, mitochondrial
CASP1	Caspase 1
CASP10	Caspase 10
CASP3	caspase 3
CASP5	Caspase 5
CASP8	caspase 8
CASP9	caspase 9
CASR	Calcium Sensing Receptor
CAT	catalase
CAV1	Caveolin 1
CAVIN1	Caveolae Associated Protein 1
CBFB	Core-Binding Factor Subunit Beta
CBL	Cbl Proto-Oncogene
CBR3	carbonyl reductase 3
CBR4	carbonyl reductase 4
CBS	Cystathionine Beta-Synthase
CCDC127	coiled-coil domain containing 127
CCDC51	coiled-coil domain containing 51
CCDC58	coiled-coil domain containing 58
CCDC90B	coiled-coil domain containing 90B
CCL2	C-C Motif Chemokine Ligand 2
CCL3	C-C Motif Chemokine Ligand 3
CCL5	C-C Motif Chemokine Ligand 5
CCND1	Cyclin D1
CCND2	Cyclin D2
CCNL2	Cyclin L2
CCR5	C-C Motif Chemokine Receptor 5
CD163	CD163 Molecule
CD19	CD19 Molecule
CD2	CD2 Molecule
CD247	CD247 Molecule
CD27	CD27 Molecule
CD274	CD274 Molecule
CD276	CD276 Molecule
CD28	CD28 Molecule
CD34	CD34 Molecule
CD36	CD36 Molecule (CD36 Blood Group)
CD38	CD38 Molecule
CD4	CD4 Molecule
CD40	CD40 Molecule
CD40LG	CD40 Ligand
CD44	CD44 Molecule (IN Blood Group)
CD47	CD47 Molecule
CD48	CD48 Molecule
CD5	CD5 Molecule
CD55	CD55 Molecule (Cromer Blood Group)
CD59	CD59 Molecule (CD59 Blood Group)
CD68	CD68 Molecule
CD69	CD69 Molecule
CD7	CD7 Molecule
CD79A	CD79a Molecule
CD80	CD80 Molecule
CD86	CD86 Molecule
CD8A	CD8 Subunit Alpha
CD99	CD99 Molecule (Xg Blood Group)
CD99L2	CD99 Molecule Like 2
CDA	Cytidine Deaminase
CDC25C	Cell Division Cycle 25C
CDC73	Cell Division Cycle 73
CDH1	Cadherin 1
CDH23	Cadherin Related 23
CDK1	Cyclin Dependent Kinase 1
CDK2	Cyclin Dependent Kinase 2
CDK4	Cyclin Dependent Kinase 4
CDK5RAP1	CDK5 regulatory subunit associated protein 1
CDK6	Cyclin Dependent Kinase 6
CDKN1A	Cyclin Dependent Kinase Inhibitor 1A
CDKN1B	Cyclin Dependent Kinase Inhibitor 1B
CDKN1C	Cyclin Dependent Kinase Inhibitor 1C
CDKN2A	Cyclin Dependent Kinase Inhibitor 2A
CDKN2B	Cyclin Dependent Kinase Inhibitor 2B
CDKN3	Cyclin Dependent Kinase Inhibitor 3
CDX2	Caudal Type Homeobox 2
CEBPA	CCAAT Enhancer Binding Protein Alpha
CEP89	centrosomal protein 89
CFH	Complement Factor H
CFL2	Cofilin 2
CFLAR	CASP8 And FADD Like Apoptosis Regulator
CFTR	CF Transmembrane Conductance Regulator
CHAT	Choline O-Acetyltransferase
CHCHD1	coiled-coil-helix-coiled-coil-helix domain containing 1
CHCHD10	coiled-coil-helix-coiled-coil-helix domain containing 10
CHCHD2	coiled-coil-helix-coiled-coil-helix domain containing 2
CHCHD3	coiled-coil-helix-coiled-coil-helix domain containing 3
CHCHD4	coiled-coil-helix-coiled-coil-helix domain containing 4
CHCHD5	coiled-coil-helix-coiled-coil-helix domain containing 5
CHCHD6	coiled-coil-helix-coiled-coil-helix domain containing 6
CHCHD7	coiled-coil-helix-coiled-coil-helix domain containing 7
CHD7	Chromodomain Helicase DNA Binding Protein 7
CHDH	choline dehydrogenase
CHEK1	Checkpoint Kinase 1
CHEK2	Checkpoint Kinase 2
CHIT1	Chitinase 1
CHKA	Choline Kinase Alpha
CHPT1	choline phosphotransferase 1
CISD1	CDGSH iron sulfur domain 1
CISD2	CDGSH Iron Sulfur Domain 2
CISD3	CDGSH iron sulfur domain 3
CISH	Cytokine Inducible SH2 Containing Protein
CKB	Creatine Kinase B
CKM	Creatine Kinase, M-Type
CKMT1A	creatine kinase, mitochondrial 1A
CKMT1B	creatine kinase, mitochondrial 1B
CKMT2	creatine kinase, mitochondrial 2
CLDN7	Claudin 7
CLEC12A	C-Type Lectin Domain Family 12 Member A
CLPB	caseinolytic mitochondrial matrix peptidase chaperone subunit B
CLPP	caseinolytic mitochondrial matrix peptidase proteolytic subunit
CLPX	caseinolytic mitochondrial matrix peptidase chaperone subunit X
CLYBL	citramalyl-CoA lyase
CMC1	C-X9-C motif containing 1
CMC2	C-X9-C motif containing 2
CMC4	C-X9-C motif containing 4
CMPK2	cytidine/uridine monophosphate kinase 2
CNTF	Ciliary Neurotrophic Factor
COA1	cytochrome c oxidase assembly factor 1 homolog
COA3	cytochrome c oxidase assembly factor 3
COA4	cytochrome c oxidase assembly factor 4 homolog
COA5	cytochrome c oxidase assembly factor 5
COA6	cytochrome c oxidase assembly factor 6
COA7	cytochrome c oxidase assembly factor 7 (putative)
COA8	cytochrome c oxidase assembly factor 8
COASY	Coenzyme A synthase
COG7	Component Of Oligomeric Golgi Complex 7
COL2A1	Collagen Type II Alpha 1 Chain
COL3A1	Collagen Type III Alpha 1 Chain
COL4A4	Collagen Type IV Alpha 4 Chain
COL4A5	Collagen Type IV Alpha 5 Chain
COL5A1	Collagen Type V Alpha 1 Chain
COL5A2	Collagen Type V Alpha 2 Chain
COL6A2	Collagen Type VI Alpha 2 Chain
COL6A3	Collagen Type VI Alpha 3 Chain
COMMD3-BMI1	COMMD3-BMI1 Readthrough
COMT	catechol-O-methyltransferase
COMTD1	catechol-O-methyltransferase domain containing 1
COQ10A	coenzyme Q10A
COQ10B	coenzyme Q10B
COQ2	coenzyme Q2, polyprenyltransferase
COQ3	coenzyme Q3, methyltransferase
COQ4	coenzyme Q4
COQ5	coenzyme Q5, methyltransferase
COQ6	coenzyme Q6, monooxygenase
COQ7	coenzyme Q7, hydroxylase
COQ8A	coenzyme Q8A
COQ8B	coenzyme Q8B
COQ9	coenzyme Q9
CORO1A	Coronin 1A
COX10	cytochrome c oxidase assembly factor heme A:farnesyltransferase COX10
COX11	cytochrome c oxidase copper chaperone COX11
COX14	cytochrome c oxidase assembly factor COX14
COX15	cytochrome c oxidase assembly homolog COX15
COX16	cytochrome c oxidase assembly factor COX16
COX17	cytochrome c oxidase copper chaperone COX17
COX18	cytochrome c oxidase assembly factor COX18
COX19	cytochrome c oxidase assembly factor COX19
COX20	cytochrome c oxidase assembly factor COX20
COX4I1	cytochrome c oxidase subunit 4I1
COX4I2	cytochrome c oxidase subunit 4I2
COX5A	cytochrome c oxidase subunit 5A
COX5B	cytochrome c oxidase subunit 5B
COX6A1	cytochrome c oxidase subunit 6A1
COX6A2	cytochrome c oxidase subunit 6A2
COX6B1	cytochrome c oxidase subunit 6B1
COX6B2	cytochrome c oxidase subunit 6B2
COX6C	cytochrome c oxidase subunit 6C
COX7A1	cytochrome c oxidase subunit 7A1
COX7A2	cytochrome c oxidase subunit 7A2
COX7A2L	cytochrome c oxidase subunit 7A2 like
COX7B	cytochrome c oxidase subunit 7B
COX7B2	cytochrome c oxidase subunit 7B2
COX7C	cytochrome c oxidase subunit 7C
COX8A	cytochrome c oxidase subunit 8A
COX8C	cytochrome c oxidase subunit 8C
CP	Ceruloplasmin
CPOX	coproporphyrinogen oxidase
CPS1	carbamoyl-phosphate synthase 1
CPT1A	carnitine palmitoyltransferase 1A
CPT1B	carnitine palmitoyltransferase 1B
CPT1C	carnitine palmitoyltransferase 1C
CPT2	carnitine palmitoyltransferase 2
CR1	Complement C3b/C4b Receptor 1 (Knops Blood Group)
CRAT	carnitine O-acetyltransferase
CREBBP	CREB Binding Lysine Acetyltransferase
CRLS1	cardiolipin synthase 1
CROT	carnitine O-octanoyltransferase
CRP	C-Reactive Protein
CRY1	cryptochrome circadian regulator 1
CRYZ	crystallin zeta
CS	citrate synthase
CSF1	Colony Stimulating Factor 1
CSF1R	Colony Stimulating Factor 1 Receptor
CSF2	Colony Stimulating Factor 2
CSF3	Colony Stimulating Factor 3
CSKMT	citrate synthase lysine methyltransferase
CSNK1A1	Casein Kinase 1 Alpha 1
CSNK2A2	Casein Kinase 2 Alpha 2
CTAG1B	Cancer/Testis Antigen 1B
CTBP1	C-Terminal Binding Protein 1
CTC1	CST Telomere Replication Complex Component 1
CTLA4	Cytotoxic T-Lymphocyte Associated Protein 4
CTNNA1	Catenin Alpha 1
CTNNB1	Catenin Beta 1
CTSB	Cathepsin B
CTSD	Cathepsin D
CXCL10	C-X-C Motif Chemokine Ligand 10
CXCL12	C-X-C Motif Chemokine Ligand 12
CXCL8	C-X-C Motif Chemokine Ligand 8
CXCR2	C-X-C Motif Chemokine Receptor 2
CXCR4	C-X-C Motif Chemokine Receptor 4
CYB5B	cytochrome b5 type B
CYB5R3	cytochrome b5 reductase 3
CYBA	Cytochrome B-245 Alpha Chain
CYBB	Cytochrome B-245 Beta Chain
CYC1	cytochrome c1
CYCS	cytochrome c, somatic
CYP11A1	cytochrome P450 family 11 subfamily A member 1
CYP11B1	cytochrome P450 family 11 subfamily B member 1
CYP11B2	cytochrome P450 family 11 subfamily B member 2
CYP19A1	Cytochrome P450 Family 19 Subfamily A Member 1
CYP1A1	Cytochrome P450 Family 1 Subfamily A Member 1
CYP21A1P	Cytochrome P450 Family 21 Subfamily A Member 1, Pseudogene
CYP24A1	cytochrome P450 family 24 subfamily A member 1
CYP27A1	cytochrome P450 family 27 subfamily A member 1
CYP27B1	cytochrome P450 family 27 subfamily B member 1
CYP2C19	Cytochrome P450 Family 2 Subfamily C Member 19
CYP2D6	Cytochrome P450 Family 2 Subfamily D Member 6 (Gene/Pseudogene)
CYP2E1	Cytochrome P450 Family 2 Subfamily E Member 1
CYP3A4	Cytochrome P450 Family 3 Subfamily A Member 4
CYP3A5	Cytochrome P450 Family 3 Subfamily A Member 5
D2HGDH	D-2-hydroxyglutarate dehydrogenase
DAP3	death associated protein 3
DAPK1	Death Associated Protein Kinase 1
DARS2	aspartyl-tRNA synthetase 2, mitochondrial
DBI	diazepam binding inhibitor, acyl-CoA binding protein
DBT	dihydrolipoamide branched chain transacylase E2
DCAKD	dephospho-CoA kinase domain containing
DCLRE1C	DNA Cross-Link Repair 1C
DCXR	dicarbonyl and L-xylulose reductase
DDIT3	DNA Damage Inducible Transcript 3
DDX28	DEAD-box helicase 28
DECR1	2,4-dienoyl-CoA reductase 1
DELE1	DAP3 binding cell death enhancer 1
DES	Desmin
DGLUCY	D-glutamate cyclase
DGUOK	deoxyguanosine kinase
DHODH	dihydroorotate dehydrogenase (quinone)
DHRS1	dehydrogenase/reductase 1
DHRS2	dehydrogenase/reductase 2
DHRS4	dehydrogenase/reductase 4
DHRS7B	dehydrogenase/reductase 7B
DHTKD1	dehydrogenase E1 and transketolase domain containing 1
DHX30	DExH-box helicase 30
DIABLO	diablo IAP-binding mitochondrial protein
DICER1	Dicer 1, Ribonuclease III
DIS3L2	DIS3 Like 3'-5' Exoribonuclease 2
DLAT	dihydrolipoamide S-acetyltransferase
DLD	dihydrolipoamide dehydrogenase
DLST	dihydrolipoamide S-succinyltransferase
DMAC1	distal membrane arm assembly complex 1
DMAC2	distal membrane arm assembly complex 2
DMAC2L	distal membrane arm assembly complex 2 like
DMD	Dystrophin
DMGDH	dimethylglycine dehydrogenase
DMPK	DM1 protein kinase
DNA2	DNA replication helicase/nuclease 2
DNAH8	Dynein Axonemal Heavy Chain 8
DNAJA3	DnaJ heat shock protein family (Hsp40) member A3
DNAJC11	DnaJ heat shock protein family (Hsp40) member C11
DNAJC15	DnaJ heat shock protein family (Hsp40) member C15
DNAJC19	DnaJ heat shock protein family (Hsp40) member C19
DNAJC28	DnaJ heat shock protein family (Hsp40) member C28
DNAJC3	DnaJ Heat Shock Protein Family (Hsp40) Member C3
DNAJC30	DnaJ heat shock protein family (Hsp40) member C30
DNAJC4	DnaJ heat shock protein family (Hsp40) member C4
DNAJC5	DnaJ Heat Shock Protein Family (Hsp40) Member C5
DNLZ	DNL-type zinc finger
DNM1L	dynamin 1 like
DNMT1	DNA Methyltransferase 1
DNMT3A	DNA Methyltransferase 3 Alpha
DNMT3B	DNA Methyltransferase 3 Beta
DOCK8	Dedicator Of Cytokinesis 8
DOT1L	DOT1 Like Histone Lysine Methyltransferase
DPYD	Dihydropyrimidine Dehydrogenase
DROSHA	Drosha Ribonuclease III
DSG2	Desmoglein 2
DSP	Desmoplakin
DTYMK	deoxythymidylate kinase
DUS2	dihydrouridine synthase 2
DUT	deoxyuridine triphosphatase
DYM	Dymeclin
E2F1	E2F Transcription Factor 1
EARS2	glutamyl-tRNA synthetase 2, mitochondrial
ECH1	enoyl-CoA hydratase 1
ECHDC1	ethylmalonyl-CoA decarboxylase 1
ECHDC2	enoyl-CoA hydratase domain containing 2
ECHDC3	enoyl-CoA hydratase domain containing 3
ECHS1	enoyl-CoA hydratase, short chain 1
ECI1	enoyl-CoA delta isomerase 1
ECI2	enoyl-CoA delta isomerase 2
ECSIT	ECSIT signaling integrator
EFEMP1	EGF Containing Fibulin Extracellular Matrix Protein 1
EFEMP2	EGF Containing Fibulin Extracellular Matrix Protein 2
EFHD1	EF-hand domain family member D1
EGF	Epidermal Growth Factor
EGFR	Epidermal Growth Factor Receptor
EGR1	Early Growth Response 1
EHHADH	enoyl-CoA hydratase and 3-hydroxyacyl CoA dehydrogenase
EHMT2	Euchromatic Histone Lysine Methyltransferase 2
EIF2AK3	Eukaryotic Translation Initiation Factor 2 Alpha Kinase 3
ELAC2	elaC ribonuclease Z 2
ELANE	Elastase, Neutrophil Expressed
ELN	Elastin
ENDOG	endonuclease G
ENG	Endoglin
EP300	EP300 Lysine Acetyltransferase
EPAS1	Endothelial PAS Domain Protein 1
EPCAM	Epithelial Cell Adhesion Molecule
EPHX1	Epoxide Hydrolase 1
EPHX2	epoxide hydrolase 2
EPO	Erythropoietin
EPOR	Erythropoietin Receptor
EPRS1	Glutamyl-Prolyl-TRNA Synthetase 1
ERAL1	Era like 12S mitochondrial rRNA chaperone 1
ERBB2	Erb-B2 Receptor Tyrosine Kinase 2
ERCC2	ERCC Excision Repair 2, TFIIH Core Complex Helicase Subunit
ERCC3	ERCC Excision Repair 3, TFIIH Core Complex Helicase Subunit
ERCC4	ERCC Excision Repair 4, Endonuclease Catalytic Subunit
ERCC5	ERCC Excision Repair 5, Endonuclease
ESR1	Estrogen Receptor 1
ETFA	electron transfer flavoprotein subunit alpha
ETFB	electron transfer flavoprotein subunit beta
ETFBKMT	electron transfer flavoprotein subunit beta lysine methyltransferase
ETFDH	electron transfer flavoprotein dehydrogenase
ETFRF1	electron transfer flavoprotein regulatory factor 1
ETHE1	ETHE1 persulfide dioxygenase
ETS1	ETS Proto-Oncogene 1, Transcription Factor
ETV6	ETS Variant Transcription Factor 6
EXD2	exonuclease 3'-5' domain containing 2
EXOG	exo/endonuclease G
EXOSC9	Exosome Component 9
EZH2	Enhancer Of Zeste 2 Polycomb Repressive Complex 2 Subunit
F2	Coagulation Factor II, Thrombin
F3	Coagulation Factor III, Tissue Factor
F9	Coagulation Factor IX
FABP1	fatty acid binding protein 1
FAH	Fumarylacetoacetate Hydrolase
FAHD1	fumarylacetoacetate hydrolase domain containing 1
FAHD2A	fumarylacetoacetate hydrolase domain containing 2A
FAM136A	family with sequence similarity 136 member A
FAM162A	family with sequence similarity 162 member A
FAM185A	family with sequence similarity 185 member A
FAM210A	family with sequence similarity 210 member A
FAM210B	family with sequence similarity 210 member B
FANCA	FA Complementation Group A
FANCC	FA Complementation Group C
FANCD2	FA Complementation Group D2
FANCE	FA Complementation Group E
FANCF	FA Complementation Group F
FANCG	FA Complementation Group G
FANCI	FA Complementation Group I
FANCL	FA Complementation Group L
FANCM	FA Complementation Group M
FARS2	phenylalanyl-tRNA synthetase 2, mitochondrial
FAS	Fas Cell Surface Death Receptor
FASLG	Fas Ligand
FASN	fatty acid synthase
FASTK	Fas activated serine/threonine kinase
FASTKD1	FAST kinase domains 1
FASTKD2	FAST kinase domains 2
FASTKD3	FAST kinase domains 3
FASTKD5	FAST kinase domains 5
FBN1	Fibrillin 1
FBN2	Fibrillin 2
FBXL4	F-box and leucine rich repeat protein 4
FBXW7	F-Box And WD Repeat Domain Containing 7
FCGR1A	Fc Gamma Receptor Ia
FCGR3A	Fc Gamma Receptor IIIa
FCGR3B	Fc Gamma Receptor IIIb
FDPS	farnesyl diphosphate synthase
FDX1	ferredoxin 1
FDX2	ferredoxin 2
FDXR	ferredoxin reductase
FECH	ferrochelatase
FGF1	Fibroblast Growth Factor 1
FGF2	Fibroblast Growth Factor 2
FGFR1	Fibroblast Growth Factor Receptor 1
FH	fumarate hydratase
FHIT	fragile histidine triad diadenosine triphosphatase
FIP1L1	Factor Interacting With PAPOLA And CPSF1
FIS1	fission, mitochondrial 1
FKBP10	FKBP prolyl isomerase 10
FKBP14	FKBP Prolyl Isomerase 14
FKBP8	FKBP prolyl isomerase 8
FLAD1	flavin adenine dinucleotide synthetase 1
FLCN	Folliculin
FLNA	Filamin A
FLNC	Filamin C
FLT3	Fms Related Receptor Tyrosine Kinase 3
FMC1	formation of mitochondrial complex V assembly factor 1 homolog
FMO3	Flavin Containing Dimethylaniline Monoxygenase 3
FMR1	Fragile X Messenger Ribonucleoprotein 1
FN1	Fibronectin 1
FOS	Fos Proto-Oncogene, AP-1 Transcription Factor Subunit
FOXO3	Forkhead Box O3
FOXP3	Forkhead Box P3
FOXRED1	FAD dependent oxidoreductase domain containing 1
FPGS	folylpolyglutamate synthase
FTH1	ferritin heavy chain 1
FTMT	ferritin mitochondrial
FUCA2	Alpha-L-Fucosidase 2
FUNDC1	FUN14 domain containing 1
FUNDC2	FUN14 domain containing 2
FUT4	Fucosyltransferase 4
FXN	frataxin
G6PD	Glucose-6-Phosphate Dehydrogenase
GADD45GIP1	GADD45G interacting protein 1
GAPDH	Glyceraldehyde-3-Phosphate Dehydrogenase
GARS1	glycyl-tRNA synthetase 1
GATA3	GATA Binding Protein 3
GATA4	GATA Binding Protein 4
GATA6	GATA Binding Protein 6
GATB	glutamyl-tRNA amidotransferase subunit B
GATC	glutamyl-tRNA amidotransferase subunit C
GATD3A	glutamine amidotransferase like class 1 domain containing 3A
GATM	glycine amidinotransferase
GBA1	Glucosylceramidase Beta 1
GBA2	Glucosylceramidase Beta 2
GCAT	glycine C-acetyltransferase
GCDH	glutaryl-CoA dehydrogenase
GCH1	GTP Cyclohydrolase 1
GCSH	glycine cleavage system protein H
GDAP1	ganglioside induced differentiation associated protein 1
GDF15	Growth Differentiation Factor 15
GFER	growth factor, augmenter of liver regeneration
GFM1	G elongation factor mitochondrial 1
GFM2	GTP dependent ribosome recycling factor mitochondrial 2
GHITM	growth hormone inducible transmembrane protein
GJB2	Gap Junction Protein Beta 2
GLA	Galactosidase Alpha
GLDC	glycine decarboxylase
GLI1	GLI Family Zinc Finger 1
GLOD4	glyoxalase domain containing 4
GLRX2	glutaredoxin 2
GLRX5	glutaredoxin 5
GLS	glutaminase
GLS2	glutaminase 2
GLUD1	glutamate dehydrogenase 1
GLUD2	glutamate dehydrogenase 2
GLYAT	glycine-N-acyltransferase
GLYCTK	glycerate kinase
GNAS	GNAS Complex Locus
GNE	Glucosamine (UDP-N-Acetyl)-2-Epimerase/N-Acetylmannosamine Kinase
GNPTAB	N-Acetylglucosamine-1-Phosphate Transferase Subunits Alpha And Beta
GOLPH3	golgi phosphoprotein 3
GOT2	glutamic-oxaloacetic transaminase 2
GPAM	glycerol-3-phosphate acyltransferase, mitochondrial
GPAT2	glycerol-3-phosphate acyltransferase 2, mitochondrial
GPC3	Glypican 3
GPD2	glycerol-3-phosphate dehydrogenase 2
GPT	Glutamic--Pyruvic Transaminase
GPT2	glutamic--pyruvic transaminase 2
GPX1	glutathione peroxidase 1
GPX4	glutathione peroxidase 4
GREM1	Gremlin 1, DAN Family BMP Antagonist
GRHPR	glyoxylate and hydroxypyruvate reductase
GRPEL1	GrpE like 1, mitochondrial
GRPEL2	GrpE like 2, mitochondrial
GRSF1	G-rich RNA sequence binding factor 1
GSK3B	Glycogen Synthase Kinase 3 Beta
GSR	glutathione-disulfide reductase
GSTK1	glutathione S-transferase kappa 1
GSTM1	Glutathione S-Transferase Mu 1
GSTP1	Glutathione S-Transferase Pi 1
GSTT1	Glutathione S-Transferase Theta 1
GSTZ1	glutathione S-transferase zeta 1
GTPBP10	GTP binding protein 10
GTPBP3	GTP binding protein 3, mitochondrial
GTPBP6	GTP binding protein 6 (putative)
GUCY2D	Guanylate Cyclase 2D, Retinal
GUF1	GUF1 homolog, GTPase
GUK1	guanylate kinase 1
GUSB	Glucuronidase Beta
GYPA	Glycophorin A (MNS Blood Group)
GZMB	Granzyme B
H19	H19 Imprinted Maternally Expressed Transcript
H2AX	H2A.X Variant Histone
H3-3B	H3.3 Histone B
H3-4	H3.4 Histone, Cluster Member
H3-5	H3.5 Histone
H3-7	H3.7 Histone (Putative)
H3C12	H3 Clustered Histone 12
H3C13	H3 Clustered Histone 13
H6PD	Hexose-6-Phosphate Dehydrogenase/Glucose 1-Dehydrogenase
HABP2	Hyaluronan Binding Protein 2
HADH	hydroxyacyl-CoA dehydrogenase
HADHA	hydroxyacyl-CoA dehydrogenase trifunctional multienzyme complex subunit alpha
HADHB	hydroxyacyl-CoA dehydrogenase trifunctional multienzyme complex subunit beta
HAGH	hydroxyacylglutathione hydrolase
HAMP	Hepcidin Antimicrobial Peptide
HAO2	hydroxyacid oxidase 2
HARS2	histidyl-tRNA synthetase 2, mitochondrial
HAVCR2	Hepatitis A Virus Cellular Receptor 2
HBA1	Hemoglobin Subunit Alpha 1
HBA2	Hemoglobin Subunit Alpha 2
HBB	Hemoglobin Subunit Beta
HCCS	holocytochrome c synthase
HDAC1	Histone Deacetylase 1
HDAC2	Histone Deacetylase 2
HDAC4	Histone Deacetylase 4
HDAC9	Histone Deacetylase 9
HDHD3	haloacid dehalogenase like hydrolase domain containing 3
HDHD5	haloacid dehalogenase like hydrolase domain containing 5
HEBP1	heme binding protein 1
HEMK1	HemK methyltransferase family member 1
HFE	Homeostatic Iron Regulator
HGF	Hepatocyte Growth Factor
HIBADH	3-hydroxyisobutyrate dehydrogenase
HIBCH	3-hydroxyisobutyryl-CoA hydrolase
HIF1A	Hypoxia Inducible Factor 1 Subunit Alpha
HIGD1A	HIG1 hypoxia inducible domain family member 1A
HIGD2A	HIG1 hypoxia inducible domain family member 2A
HINT1	histidine triad nucleotide binding protein 1
HINT2	histidine triad nucleotide binding protein 2
HINT3	histidine triad nucleotide binding protein 3
HLA-A	Major Histocompatibility Complex, Class I, A
HLA-B	Major Histocompatibility Complex, Class I, B
HLA-C	Major Histocompatibility Complex, Class I, C
HLA-DPB1	Major Histocompatibility Complex, Class II, DP Beta 1
HLA-DRB1	Major Histocompatibility Complex, Class II, DR Beta 1
HLA-E	Major Histocompatibility Complex, Class I, E
HMGA2	High Mobility Group AT-Hook 2
HMGCL	3-hydroxy-3-methylglutaryl-CoA lyase
HMGCS2	3-hydroxy-3-methylglutaryl-CoA synthase 2
HMMR	Hyaluronan Mediated Motility Receptor
HNF1B	HNF1 Homeobox B
HNF4A	Hepatocyte Nuclear Factor 4 Alpha
HNRNPA2B1	Heterogeneous Nuclear Ribonucleoprotein A2/B1
HNRNPC	Heterogeneous Nuclear Ribonucleoprotein C
HOGA1	4-hydroxy-2-oxoglutarate aldolase 1
HOXB13	Homeobox B13
HP	Haptoglobin
HPDL	4-hydroxyphenylpyruvate dioxygenase like
HPRT1	Hypoxanthine Phosphoribosyltransferase 1
HRAS	HRas Proto-Oncogene, GTPase
HSCB	HscB mitochondrial iron-sulfur cluster cochaperone
HSD17B10	hydroxysteroid 17-beta dehydrogenase 10
HSD17B4	hydroxysteroid 17-beta dehydrogenase 4
HSD17B8	hydroxysteroid 17-beta dehydrogenase 8
HSDL1	hydroxysteroid dehydrogenase like 1
HSDL2	hydroxysteroid dehydrogenase like 2
HSP90AA1	Heat Shock Protein 90 Alpha Family Class A Member 1
HSP90AB1	Heat Shock Protein 90 Alpha Family Class B Member 1
HSPA4	Heat Shock Protein Family A (Hsp70) Member 4
HSPA8	Heat Shock Protein Family A (Hsp70) Member 8
HSPA9	heat shock protein family A (Hsp70) member 9
HSPD1	heat shock protein family D (Hsp60) member 1
HSPE1	heat shock protein family E (Hsp10) member 1
HTATIP2	HIV-1 Tat interactive protein 2
HTD2	hydroxyacyl-thioester dehydratase type 2
HTRA2	HtrA serine peptidase 2
IARS2	isoleucyl-tRNA synthetase 2, mitochondrial
IBA57	iron-sulfur cluster assembly factor IBA57
ICAM1	Intercellular Adhesion Molecule 1
IDE	insulin degrading enzyme
IDH1	Isocitrate Dehydrogenase (NADP(+)) 1
IDH2	isocitrate dehydrogenase (NADP(+)) 2
IDH3A	isocitrate dehydrogenase (NAD(+)) 3 catalytic subunit alpha
IDH3B	isocitrate dehydrogenase (NAD(+)) 3 non-catalytic subunit beta
IDH3G	isocitrate dehydrogenase (NAD(+)) 3 non-catalytic subunit gamma
IDI1	isopentenyl-diphosphate delta isomerase 1
IDO1	Indoleamine 2,3-Dioxygenase 1
IDO2	Indoleamine 2,3-Dioxygenase 2
IFI27	interferon alpha inducible protein 27
IFNA1	Interferon Alpha 1
IFNA13	Interferon Alpha 13
IFNA16	Interferon Alpha 16
IFNA17	Interferon Alpha 17
IFNA2	Interferon Alpha 2
IFNA6	Interferon Alpha 6
IFNB1	Interferon Beta 1
IFNG	Interferon Gamma
IGF1	Insulin Like Growth Factor 1
IGF1R	Insulin Like Growth Factor 1 Receptor
IGF2	Insulin Like Growth Factor 2
IGF2R	Insulin Like Growth Factor 2 Receptor
IKZF1	IKAROS Family Zinc Finger 1
IL10	Interleukin 10
IL11	Interleukin 11
IL15	Interleukin 15
IL17A	Interleukin 17A
IL18	Interleukin 18
IL1A	Interleukin 1 Alpha
IL1B	Interleukin 1 Beta
IL2	Interleukin 2
IL2RA	Interleukin 2 Receptor Subunit Alpha
IL2RG	Interleukin 2 Receptor Subunit Gamma
IL3	Interleukin 3
IL4	Interleukin 4
IL6	Interleukin 6
IL6R	Interleukin 6 Receptor
IL7	Interleukin 7
IL7R	Interleukin 7 Receptor
IMMP1L	inner mitochondrial membrane peptidase subunit 1
IMMP2L	inner mitochondrial membrane peptidase subunit 2
IMMT	inner membrane mitochondrial protein
INS	Insulin
INSR	Insulin Receptor
IREB2	Iron Responsive Element Binding Protein 2
IRF1	Interferon Regulatory Factor 1
IRF4	Interferon Regulatory Factor 4
IRF7	Interferon Regulatory Factor 7
ISCA1	iron-sulfur cluster assembly 1
ISCA2	iron-sulfur cluster assembly 2
ISCU	iron-sulfur cluster assembly enzyme
ISOC2	isochorismatase domain containing 2
ITGA2B	Integrin Subunit Alpha 2b
ITGAM	Integrin Subunit Alpha M
ITGB2	Integrin Subunit Beta 2
ITGB3	Integrin Subunit Beta 3
ITPR1	Inositol 1,4,5-Trisphosphate Receptor Type 1
IVD	isovaleryl-CoA dehydrogenase
JAG1	Jagged Canonical Notch Ligand 1
JAGN1	Jagunal Homolog 1
JAK2	Janus Kinase 2
JAK3	Janus Kinase 3
JUN	Jun Proto-Oncogene, AP-1 Transcription Factor Subunit
JUP	Junction Plakoglobin
KARS1	lysyl-tRNA synthetase 1
KCNH2	Potassium Voltage-Gated Channel Subfamily H Member 2
KCNQ1	Potassium Voltage-Gated Channel Subfamily Q Member 1
KCNQ2	Potassium Voltage-Gated Channel Subfamily Q Member 2
KDM1A	Lysine Demethylase 1A
KDM2B	Lysine Demethylase 2B
KDM6B	Lysine Demethylase 6B
KDR	Kinase Insert Domain Receptor
KIR2DL3	Killer Cell Immunoglobulin Like Receptor, Two Ig Domains And Long Cytoplasmic Tail 3
KIR3DL1	Killer Cell Immunoglobulin Like Receptor, Three Ig Domains And Long Cytoplasmic Tail 1
KISS1	KiSS-1 Metastasis Suppressor
KIT	KIT Proto-Oncogene, Receptor Tyrosine Kinase
KITLG	KIT Ligand
KLF4	KLF Transcription Factor 4
KLK3	Kallikrein Related Peptidase 3
KLRC1	Killer Cell Lectin Like Receptor C1
KLRK1	Killer Cell Lectin Like Receptor K1
KMO	kynurenine 3-monooxygenase
KMT2C	Lysine Methyltransferase 2C
KMT2D	Lysine Methyltransferase 2D
KRAS	KRAS Proto-Oncogene, GTPase
KRT14	Keratin 14
KRT18	Keratin 18
KRT19	Keratin 19
KRT20	Keratin 20
KRT7	Keratin 7
KRT8	Keratin 8
KYAT3	kynurenine aminotransferase 3
L2HGDH	L-2-hydroxyglutarate dehydrogenase
LACTB	lactamase beta
LACTB2	lactamase beta 2
LAG3	Lymphocyte Activating 3
LAP3	leucine aminopeptidase 3
LARS2	leucyl-tRNA synthetase 2, mitochondrial
LCK	LCK Proto-Oncogene, Src Family Tyrosine Kinase
LDHAL6B	lactate dehydrogenase A like 6B
LDHB	lactate dehydrogenase B
LDHD	lactate dehydrogenase D
LEP	Leptin
LEPR	Leptin Receptor
LETM1	leucine zipper and EF-hand containing transmembrane protein 1
LETM2	leucine zipper and EF-hand containing transmembrane protein 2
LETMD1	LETM1 domain containing 1
LGALS9	Galectin 9
LGR5	Leucine Rich Repeat Containing G Protein-Coupled Receptor 5
LIAS	lipoic acid synthetase
LIAT1	Ligand Of ATE1
LIG3	DNA ligase 3
LINC00477	Long Intergenic Non-Protein Coding RNA 477
LIPT1	lipoyltransferase 1
LIPT2	lipoyl(octanoyl) transferase 2
LMNA	Lamin A/C
LMO2	LIM Domain Only 2
LOC102723407	Immunoglobulin Heavy Variable 4-38-2-Like
LONP1	lon peptidase 1, mitochondrial
LOX	Lysyl Oxidase
LRP2	LDL Receptor Related Protein 2
LRP5	LDL Receptor Related Protein 5
LRPPRC	leucine rich pentatricopeptide repeat containing
LRRK2	Leucine Rich Repeat Kinase 2
LTBP4	Latent Transforming Growth Factor Beta Binding Protein 4
LYN	LYN Proto-Oncogene, Src Family Tyrosine Kinase
LYPLA1	lysophospholipase 1
LYPLAL1	lysophospholipase like 1
LYRM1	LYR motif containing 1
LYRM2	LYR motif containing 2
LYRM4	LYR motif containing 4
LYRM7	LYR motif containing 7
LYRM9	LYR motif containing 9
LZTR1	Leucine Zipper Like Post Translational Regulator 1
MACROD1	mono-ADP ribosylhydrolase 1
MAGEA3	MAGE Family Member A3
MAGT1	Magnesium Transporter 1
MAIP1	matrix AAA peptidase interacting protein 1
MALSU1	mitochondrial assembly of ribosomal large subunit 1
MALT1	MALT1 Paracaspase
MAN1B1	Mannosidase Alpha Class 1B Member 1
MAOA	monoamine oxidase A
MAOB	monoamine oxidase B
MAP2K1	Mitogen-Activated Protein Kinase Kinase 1
MAPK1	Mitogen-Activated Protein Kinase 1
MAPK3	Mitogen-Activated Protein Kinase 3
MAPK8	Mitogen-Activated Protein Kinase 8
MAPRE2	Microtubule Associated Protein RP/EB Family Member 2
MARCHF5	membrane associated ring-CH-type finger 5
MARS2	methionyl-tRNA synthetase 2, mitochondrial
MAT2A	Methionine Adenosyltransferase 2A
MAVS	mitochondrial antiviral signaling protein
MB	Myoglobin
MBD4	Methyl-CpG Binding Domain 4, DNA Glycosylase
MCAT	malonyl-CoA-acyl carrier protein transacylase
MCCC1	methylcrotonoyl-CoA carboxylase 1
MCCC2	methylcrotonoyl-CoA carboxylase 2
MCCD1	mitochondrial coiled-coil domain 1
MCEE	methylmalonyl-CoA epimerase
MCL1	MCL1 apoptosis regulator, BCL2 family member
MCM4	Minichromosome Maintenance Complex Component 4
MCPH1	Microcephalin 1
MCRIP2	MAPK regulated corepressor interacting protein 2
MCU	mitochondrial calcium uniporter
MCUB	mitochondrial calcium uniporter dominant negative subunit beta
MCUR1	mitochondrial calcium uniporter regulator 1
MDH2	malate dehydrogenase 2
MDM2	MDM2 Proto-Oncogene
MDM4	MDM4 Regulator Of P53
ME2	malic enzyme 2
ME3	malic enzyme 3
MECOM	MDS1 And EVI1 Complex Locus
MECP2	Methyl-CpG Binding Protein 2
MECR	mitochondrial trans-2-enoyl-CoA reductase
MED12	Mediator Complex Subunit 12
MEFV	MEFV Innate Immunity Regulator, Pyrin
MEN1	Menin 1
MET	MET Proto-Oncogene, Receptor Tyrosine Kinase
METAP1D	methionyl aminopeptidase type 1D, mitochondrial
METTL15	methyltransferase like 15
METTL17	methyltransferase like 17
METTL4	methyltransferase like 4
METTL5	methyltransferase like 5
METTL8	methyltransferase like 8
MFAP5	Microfibril Associated Protein 5
MFF	mitochondrial fission factor
MFN1	mitofusin 1
MFN2	mitofusin 2
MGAM	Maltase-Glucoamylase
MGARP	mitochondria localized glutamic acid rich protein
MGME1	mitochondrial genome maintenance exonuclease 1
MGMT	O-6-Methylguanine-DNA Methyltransferase
MGST1	microsomal glutathione S-transferase 1
MGST3	microsomal glutathione S-transferase 3
MHRT	Myosin Heavy Chain Associated RNA Transcript
MICB	MHC Class I Polypeptide-Related Sequence B
MICOS10	mitochondrial contact site and cristae organizing system subunit 10
MICOS13	mitochondrial contact site and cristae organizing system subunit 13
MICU1	mitochondrial calcium uptake 1
MICU2	mitochondrial calcium uptake 2
MICU3	mitochondrial calcium uptake family member 3
MIEF1	mitochondrial elongation factor 1
MIEF2	mitochondrial elongation factor 2
MIGA1	mitoguardin 1
MIGA2	mitoguardin 2
MIPEP	mitochondrial intermediate peptidase
MIR106B	MicroRNA 106b
MIR122	MicroRNA 122
MIR125B1	MicroRNA 125b-1
MIR126	MicroRNA 126
MIR127	MicroRNA 127
MIR140	MicroRNA 140
MIR142	MicroRNA 142
MIR145	MicroRNA 145
MIR146A	MicroRNA 146a
MIR146B	MicroRNA 146b
MIR149	MicroRNA 149
MIR150	MicroRNA 150
MIR151A	MicroRNA 151a
MIR155	MicroRNA 155
MIR15A	MicroRNA 15a
MIR16-1	MicroRNA 16-1
MIR17	MicroRNA 17
MIR192	MicroRNA 192
MIR196A1	MicroRNA 196a-1
MIR199A1	MicroRNA 199a-1
MIR21	MicroRNA 21
MIR214	MicroRNA 214
MIR22	MicroRNA 22
MIR221	MicroRNA 221
MIR222	MicroRNA 222
MIR27A	MicroRNA 27a
MIR29A	MicroRNA 29a
MIR29B1	MicroRNA 29b-1
MIR30A	MicroRNA 30a
MIR30C1	MicroRNA 30c-1
MIR34A	MicroRNA 34a
MIR378A	MicroRNA 378a
MIR423	MicroRNA 423
MIR671	MicroRNA 671
MIR9-1	MicroRNA 9-1
MITF	Melanocyte Inducing Transcription Factor
MLH1	MutL Homolog 1
MLYCD	malonyl-CoA decarboxylase
MMAA	metabolism of cobalamin associated A
MMAB	metabolism of cobalamin associated B
MMADHC	metabolism of cobalamin associated D
MME	Membrane Metalloendopeptidase
MMP9	Matrix Metallopeptidase 9
MMUT	methylmalonyl-CoA mutase
MOCS1	molybdenum cofactor synthesis 1
MPC1	mitochondrial pyruvate carrier 1
MPC1L	mitochondrial pyruvate carrier 1 like
MPC2	mitochondrial pyruvate carrier 2
MPO	Myeloperoxidase
MPP2	MAGUK P55 Scaffold Protein 2
MPST	mercaptopyruvate sulfurtransferase
MPV17	mitochondrial inner membrane protein MPV17
MPV17L	MPV17 mitochondrial inner membrane protein like
MPV17L2	MPV17 mitochondrial inner membrane protein like 2
MRM1	mitochondrial rRNA methyltransferase 1
MRM2	mitochondrial rRNA methyltransferase 2
MRM3	mitochondrial rRNA methyltransferase 3
MRPL1	mitochondrial ribosomal protein L1
MRPL10	mitochondrial ribosomal protein L10
MRPL11	mitochondrial ribosomal protein L11
MRPL12	mitochondrial ribosomal protein L12
MRPL13	mitochondrial ribosomal protein L13
MRPL14	mitochondrial ribosomal protein L14
MRPL15	mitochondrial ribosomal protein L15
MRPL16	mitochondrial ribosomal protein L16
MRPL17	mitochondrial ribosomal protein L17
MRPL18	mitochondrial ribosomal protein L18
MRPL19	mitochondrial ribosomal protein L19
MRPL2	mitochondrial ribosomal protein L2
MRPL20	mitochondrial ribosomal protein L20
MRPL21	mitochondrial ribosomal protein L21
MRPL22	mitochondrial ribosomal protein L22
MRPL23	mitochondrial ribosomal protein L23
MRPL24	mitochondrial ribosomal protein L24
MRPL27	mitochondrial ribosomal protein L27
MRPL28	mitochondrial ribosomal protein L28
MRPL3	mitochondrial ribosomal protein L3
MRPL30	mitochondrial ribosomal protein L30
MRPL32	mitochondrial ribosomal protein L32
MRPL33	mitochondrial ribosomal protein L33
MRPL34	mitochondrial ribosomal protein L34
MRPL35	mitochondrial ribosomal protein L35
MRPL36	mitochondrial ribosomal protein L36
MRPL37	mitochondrial ribosomal protein L37
MRPL38	mitochondrial ribosomal protein L38
MRPL39	mitochondrial ribosomal protein L39
MRPL4	mitochondrial ribosomal protein L4
MRPL40	mitochondrial ribosomal protein L40
MRPL41	mitochondrial ribosomal protein L41
MRPL42	mitochondrial ribosomal protein L42
MRPL43	mitochondrial ribosomal protein L43
MRPL44	mitochondrial ribosomal protein L44
MRPL45	mitochondrial ribosomal protein L45
MRPL46	mitochondrial ribosomal protein L46
MRPL47	mitochondrial ribosomal protein L47
MRPL48	mitochondrial ribosomal protein L48
MRPL49	mitochondrial ribosomal protein L49
MRPL50	mitochondrial ribosomal protein L50
MRPL51	mitochondrial ribosomal protein L51
MRPL52	mitochondrial ribosomal protein L52
MRPL53	mitochondrial ribosomal protein L53
MRPL54	mitochondrial ribosomal protein L54
MRPL55	mitochondrial ribosomal protein L55
MRPL57	mitochondrial ribosomal protein L57
MRPL58	mitochondrial ribosomal protein L58
MRPL9	mitochondrial ribosomal protein L9
MRPS10	mitochondrial ribosomal protein S10
MRPS11	mitochondrial ribosomal protein S11
MRPS12	mitochondrial ribosomal protein S12
MRPS14	mitochondrial ribosomal protein S14
MRPS15	mitochondrial ribosomal protein S15
MRPS16	mitochondrial ribosomal protein S16
MRPS17	mitochondrial ribosomal protein S17
MRPS18A	mitochondrial ribosomal protein S18A
MRPS18B	mitochondrial ribosomal protein S18B
MRPS18C	mitochondrial ribosomal protein S18C
MRPS2	mitochondrial ribosomal protein S2
MRPS21	mitochondrial ribosomal protein S21
MRPS22	mitochondrial ribosomal protein S22
MRPS23	mitochondrial ribosomal protein S23
MRPS24	mitochondrial ribosomal protein S24
MRPS25	mitochondrial ribosomal protein S25
MRPS26	mitochondrial ribosomal protein S26
MRPS27	mitochondrial ribosomal protein S27
MRPS28	mitochondrial ribosomal protein S28
MRPS30	mitochondrial ribosomal protein S30
MRPS31	mitochondrial ribosomal protein S31
MRPS33	mitochondrial ribosomal protein S33
MRPS34	mitochondrial ribosomal protein S34
MRPS35	mitochondrial ribosomal protein S35
MRPS36	mitochondrial ribosomal protein S36
MRPS5	mitochondrial ribosomal protein S5
MRPS6	mitochondrial ribosomal protein S6
MRPS7	mitochondrial ribosomal protein S7
MRPS9	mitochondrial ribosomal protein S9
MRRF	mitochondrial ribosome recycling factor
MRS2	magnesium transporter MRS2
MSH2	MutS Homolog 2
MSH3	MutS Homolog 3
MSH6	MutS Homolog 6
MSRA	methionine sulfoxide reductase A
MSRB2	methionine sulfoxide reductase B2
MSRB3	methionine sulfoxide reductase B3
MT-ATP6	ATP synthase F0 subunit 6
MT-ATP8	ATP synthase F0 subunit 8
MT-CO1	cytochrome c oxidase subunit I
MT-CO2	cytochrome c oxidase subunit II
MT-CO3	cytochrome c oxidase III
MT-CYB	cytochrome b
MT-ND1	NADH dehydrogenase, subunit 1 (complex I)
MT-ND2	MTND2
MT-ND3	NADH dehydrogenase, subunit 3 (complex I)
MT-ND4	NADH dehydrogenase, subunit 4 (complex I)
MT-ND4L	NADH dehydrogenase, subunit 4L (complex I)
MT-ND5	NADH dehydrogenase, subunit 5 (complex I)
MT-ND6	NADH dehydrogenase, subunit 6 (complex I)
MT-TL1	Mitochondrially Encoded TRNA-Leu (UUA/G) 1
MTARC1	mitochondrial amidoxime reducing component 1
MTARC2	mitochondrial amidoxime reducing component 2
MTCH1	mitochondrial carrier 1
MTCH2	mitochondrial carrier 2
MTERF1	mitochondrial transcription termination factor 1
MTERF2	mitochondrial transcription termination factor 2
MTERF3	mitochondrial transcription termination factor 3
MTERF4	mitochondrial transcription termination factor 4
MTFMT	mitochondrial methionyl-tRNA formyltransferase
MTFP1	mitochondrial fission process 1
MTFR1	mitochondrial fission regulator 1
MTFR1L	mitochondrial fission regulator 1 like
MTFR2	mitochondrial fission regulator 2
MTG1	mitochondrial ribosome associated GTPase 1
MTG2	mitochondrial ribosome associated GTPase 2
MTHFD1L	methylenetetrahydrofolate dehydrogenase (NADP+ dependent) 1 like
MTHFD2	methylenetetrahydrofolate dehydrogenase (NADP+ dependent) 2, methenyltetrahydrofolate cyclohydrolase
MTHFD2L	methylenetetrahydrofolate dehydrogenase (NADP+ dependent) 2 like
MTHFS	methenyltetrahydrofolate synthetase
MTIF2	mitochondrial translational initiation factor 2
MTIF3	mitochondrial translational initiation factor 3
MTMR6	Myotubularin Related Protein 6
MTO1	mitochondrial tRNA translation optimization 1
MTOR	Mechanistic Target Of Rapamycin Kinase
MTPAP	mitochondrial poly(A) polymerase
MTRES1	mitochondrial transcription rescue factor 1
MTRF1	mitochondrial translation release factor 1
MTRF1L	mitochondrial translational release factor 1 like
MTX1	metaxin 1
MTX2	metaxin 2
MTX3	metaxin 3
MUC1	Mucin 1, Cell Surface Associated
MUL1	mitochondrial E3 ubiquitin protein ligase 1
MUTYH	mutY DNA glycosylase
MVP	Major Vault Protein
MYBPC3	Myosin Binding Protein C3
MYC	MYC Proto-Oncogene, BHLH Transcription Factor
MYCN	MYCN Proto-Oncogene, BHLH Transcription Factor
MYD88	MYD88 Innate Immune Signal Transduction Adaptor
MYG1	MYG1 exonuclease
MYH11	Myosin Heavy Chain 11
MYH6	Myosin Heavy Chain 6
MYH7	Myosin Heavy Chain 7
MYLK	Myosin Light Chain Kinase
MYO19	myosin XIX
MYO5B	Myosin VB
MYO7A	Myosin VIIA
MYOD1	Myogenic Differentiation 1
NADK2	NAD kinase 2, mitochondrial
NAGA	Alpha-N-Acetylgalactosaminidase
NAGS	N-acetylglutamate synthase
NANOG	Nanog Homeobox
NARS2	asparaginyl-tRNA synthetase 2, mitochondrial
NAT8L	N-acetyltransferase 8 like
NAXD	NAD(P)HX dehydratase
NAXE	NAD(P)HX epimerase
NBN	Nibrin
NBR1	NBR1 autophagy cargo receptor
NCAM1	Neural Cell Adhesion Molecule 1
NCF2	Neutrophil Cytosolic Factor 2
NCF4	Neutrophil Cytosolic Factor 4
NCL	Nucleolin
NCR1	Natural Cytotoxicity Triggering Receptor 1
NCR2	Natural Cytotoxicity Triggering Receptor 2
NCR3	Natural Cytotoxicity Triggering Receptor 3
NDUFA1	NADH:ubiquinone oxidoreductase subunit A1
NDUFA10	NADH:ubiquinone oxidoreductase subunit A10
NDUFA11	NADH:ubiquinone oxidoreductase subunit A11
NDUFA12	NADH:ubiquinone oxidoreductase subunit A12
NDUFA13	NADH:ubiquinone oxidoreductase subunit A13
NDUFA2	NADH:ubiquinone oxidoreductase subunit A2
NDUFA3	NADH:ubiquinone oxidoreductase subunit A3
NDUFA4	NDUFA4 mitochondrial complex associated
NDUFA5	NADH:ubiquinone oxidoreductase subunit A5
NDUFA6	NADH:ubiquinone oxidoreductase subunit A6
NDUFA7	NADH:ubiquinone oxidoreductase subunit A7
NDUFA8	NADH:ubiquinone oxidoreductase subunit A8
NDUFA9	NADH:ubiquinone oxidoreductase subunit A9
NDUFAB1	NADH:ubiquinone oxidoreductase subunit AB1
NDUFAF1	NADH:ubiquinone oxidoreductase complex assembly factor 1
NDUFAF2	NADH:ubiquinone oxidoreductase complex assembly factor 2
NDUFAF3	NADH:ubiquinone oxidoreductase complex assembly factor 3
NDUFAF4	NADH:ubiquinone oxidoreductase complex assembly factor 4
NDUFAF5	NADH:ubiquinone oxidoreductase complex assembly factor 5
NDUFAF6	NADH:ubiquinone oxidoreductase complex assembly factor 6
NDUFAF7	NADH:ubiquinone oxidoreductase complex assembly factor 7
NDUFAF8	NADH:ubiquinone oxidoreductase complex assembly factor 8
NDUFB1	NADH:ubiquinone oxidoreductase subunit B1
NDUFB10	NADH:ubiquinone oxidoreductase subunit B10
NDUFB11	NADH:ubiquinone oxidoreductase subunit B11
NDUFB2	NADH:ubiquinone oxidoreductase subunit B2
NDUFB3	NADH:ubiquinone oxidoreductase subunit B3
NDUFB4	NADH:ubiquinone oxidoreductase subunit B4
NDUFB5	NADH:ubiquinone oxidoreductase subunit B5
NDUFB6	NADH:ubiquinone oxidoreductase subunit B6
NDUFB7	NADH:ubiquinone oxidoreductase subunit B7
NDUFB8	NADH:ubiquinone oxidoreductase subunit B8
NDUFB9	NADH:ubiquinone oxidoreductase subunit B9
NDUFC1	NADH:ubiquinone oxidoreductase subunit C1
NDUFC2	NADH:ubiquinone oxidoreductase subunit C2
NDUFS1	NADH:ubiquinone oxidoreductase core subunit S1
NDUFS2	NADH:ubiquinone oxidoreductase core subunit S2
NDUFS3	NADH:ubiquinone oxidoreductase core subunit S3
NDUFS4	NADH:ubiquinone oxidoreductase subunit S4
NDUFS5	NADH:ubiquinone oxidoreductase subunit S5
NDUFS6	NADH:ubiquinone oxidoreductase subunit S6
NDUFS7	NADH:ubiquinone oxidoreductase core subunit S7
NDUFS8	NADH:ubiquinone oxidoreductase core subunit S8
NDUFV1	NADH:ubiquinone oxidoreductase core subunit V1
NDUFV2	NADH:ubiquinone oxidoreductase core subunit V2
NDUFV3	NADH:ubiquinone oxidoreductase subunit V3
NEU4	neuraminidase 4
NF1	Neurofibromin 1
NF2	NF2, Moesin-Ezrin-Radixin Like (MERLIN) Tumor Suppressor
NFKB1	Nuclear Factor Kappa B Subunit 1
NFKBIA	NFKB Inhibitor Alpha
NFS1	NFS1 cysteine desulfurase
NFU1	NFU1 iron-sulfur cluster scaffold
NGRN	neugrin, neurite outgrowth associated
NIF3L1	NGG1 interacting factor 3 like 1
NIPSNAP1	nipsnap homolog 1
NIPSNAP2	nipsnap homolog 2
NIPSNAP3A	nipsnap homolog 3A
NIPSNAP3B	nipsnap homolog 3B
NIT1	nitrilase 1
NIT2	nitrilase family member 2
NKX2-5	NK2 Homeobox 5
NLN	neurolysin
NLRP3	NLR Family Pyrin Domain Containing 3
NLRX1	NLR family member X1
NME3	NME/NM23 nucleoside diphosphate kinase 3
NME4	NME/NM23 nucleoside diphosphate kinase 4
NME6	NME/NM23 nucleoside diphosphate kinase 6
NMNAT3	nicotinamide nucleotide adenylyltransferase 3
NNT	nicotinamide nucleotide transhydrogenase
NOA1	nitric oxide associated 1
NOCT	nocturnin
NOTCH1	Notch Receptor 1
NPC1	NPC Intracellular Cholesterol Transporter 1
NPC2	NPC Intracellular Cholesterol Transporter 2
NPPA	Natriuretic Peptide A
NQO1	NAD(P)H Quinone Dehydrogenase 1
NR1H4	Nuclear Receptor Subfamily 1 Group H Member 4
NR1I2	Nuclear Receptor Subfamily 1 Group I Member 2
NR3C1	Nuclear Receptor Subfamily 3 Group C Member 1
NRAS	NRAS Proto-Oncogene, GTPase
NRDC	nardilysin convertase
NSD1	Nuclear Receptor Binding SET Domain Protein 1
NSUN2	NOP2/Sun RNA methyltransferase 2
NSUN3	NOP2/Sun RNA methyltransferase 3
NSUN4	NOP2/Sun RNA methyltransferase 4
NT5DC2	5'-nucleotidase domain containing 2
NT5DC3	5'-nucleotidase domain containing 3
NT5M	5',3'-nucleotidase, mitochondrial
NTHL1	nth like DNA glycosylase 1
NTRK1	Neurotrophic Receptor Tyrosine Kinase 1
NUBPL	nucleotide binding protein like
NUDT13	nudix hydrolase 13
NUDT19	nudix hydrolase 19
NUDT2	nudix hydrolase 2
NUDT5	nudix hydrolase 5
NUDT6	nudix hydrolase 6
NUDT8	nudix hydrolase 8
NUDT9	nudix hydrolase 9
OAT	ornithine aminotransferase
OCIAD1	OCIA domain containing 1
OCIAD2	OCIA domain containing 2
OGA	O-GlcNAcase
OGDH	oxoglutarate dehydrogenase
OGDHL	oxoglutarate dehydrogenase L
OGG1	8-oxoguanine DNA glycosylase
OMA1	OMA1 zinc metallopeptidase
OPA1	OPA1 mitochondrial dynamin like GTPase
OPA3	outer mitochondrial membrane lipid metabolism regulator OPA3
OSBPL1A	oxysterol binding protein like 1A
OSGEPL1	O-sialoglycoprotein endopeptidase like 1
OTC	ornithine carbamoyltransferase
OTOF	Otoferlin
OXA1L	OXA1L mitochondrial inner membrane protein
OXCT1	3-oxoacid CoA-transferase 1
OXCT2	3-oxoacid CoA-transferase 2
OXLD1	oxidoreductase like domain containing 1
OXNAD1	oxidoreductase NAD binding domain containing 1
OXR1	oxidation resistance 1
OXSM	3-oxoacyl-ACP synthase, mitochondrial
PABPC5	poly(A) binding protein cytoplasmic 5
PAICS	phosphoribosylaminoimidazole carboxylase and phosphoribosylaminoimidazolesuccinocarboxamide synthase
PALB2	Partner And Localizer Of BRCA2
PAM16	presequence translocase associated motor 16
PANK2	pantothenate kinase 2
PARK7	Parkinsonism associated deglycase
PARL	presenilin associated rhomboid like
PARP1	Poly(ADP-Ribose) Polymerase 1
PARS2	prolyl-tRNA synthetase 2, mitochondrial
PAX5	Paired Box 5
PAX8	Paired Box 8
PC	pyruvate carboxylase
PCBD2	pterin-4 alpha-carbinolamine dehydratase 2
PCCA	propionyl-CoA carboxylase subunit alpha
PCCB	propionyl-CoA carboxylase subunit beta
PCK2	phosphoenolpyruvate carboxykinase 2, mitochondrial
PCNA	Proliferating Cell Nuclear Antigen
PDCD1	Programmed Cell Death 1
PDCD1LG2	Programmed Cell Death 1 Ligand 2
PDE12	phosphodiesterase 12
PDE2A	phosphodiesterase 2A
PDF	peptide deformylase, mitochondrial
PDGFRA	Platelet Derived Growth Factor Receptor Alpha
PDGFRB	Platelet Derived Growth Factor Receptor Beta
PDHA1	pyruvate dehydrogenase E1 subunit alpha 1
PDHA2	pyruvate dehydrogenase E1 subunit alpha 2
PDHB	pyruvate dehydrogenase E1 subunit beta
PDHX	pyruvate dehydrogenase complex component X
PDK1	pyruvate dehydrogenase kinase 1
PDK2	pyruvate dehydrogenase kinase 2
PDK3	pyruvate dehydrogenase kinase 3
PDK4	pyruvate dehydrogenase kinase 4
PDP1	pyruvate dehyrogenase phosphatase catalytic subunit 1
PDP2	pyruvate dehyrogenase phosphatase catalytic subunit 2
PDPR	pyruvate dehydrogenase phosphatase regulatory subunit
PDSS1	decaprenyl diphosphate synthase subunit 1
PDSS2	decaprenyl diphosphate synthase subunit 2
PECAM1	Platelet And Endothelial Cell Adhesion Molecule 1
PET100	PET100 cytochrome c oxidase chaperone
PET117	PET117 cytochrome c oxidase chaperone
PEX11B	peroxisomal biogenesis factor 11 beta
PF4	Platelet Factor 4
PGAM5	PGAM family member 5, mitochondrial serine/threonine protein phosphatase
PGR	Progesterone Receptor
PGS1	phosphatidylglycerophosphate synthase 1
PHB	prohibitin
PHB1	Prohibitin 1
PHB2	prohibitin 2
PHF6	PHD Finger Protein 6
PHOX2B	Paired Like Homeobox 2B
PHYH	phytanoyl-CoA 2-hydroxylase
PICK1	protein interacting with PRKCA 1
PIF1	PIF1 5'-to-3' DNA helicase
PIGBOS1	PIGB opposite strand 1
PIK3C2A	Phosphatidylinositol-4-Phosphate 3-Kinase Catalytic Subunit Type 2 Alpha
PIK3C3	Phosphatidylinositol 3-Kinase Catalytic Subunit Type 3
PIK3CA	Phosphatidylinositol-4,5-Bisphosphate 3-Kinase Catalytic Subunit Alpha
PIK3CB	Phosphatidylinositol-4,5-Bisphosphate 3-Kinase Catalytic Subunit Beta
PIK3CD	Phosphatidylinositol-4,5-Bisphosphate 3-Kinase Catalytic Subunit Delta
PIK3CG	Phosphatidylinositol-4,5-Bisphosphate 3-Kinase Catalytic Subunit Gamma
PINK1	PTEN induced kinase 1
PIP	Prolactin Induced Protein
PISD	phosphatidylserine decarboxylase
PITRM1	pitrilysin metallopeptidase 1
PKM	Pyruvate Kinase M1/2
PLA2G6	Phospholipase A2 Group VI
PLD6	phospholipase D family member 6
PLGRKT	plasminogen receptor with a C-terminal lysine
PLK1	Polo Like Kinase 1
PLOD1	Procollagen-Lysine,2-Oxoglutarate 5-Dioxygenase 1
PLPBP	pyridoxal phosphate binding protein
PLSCR3	phospholipid scramblase 3
PMAIP1	phorbol-12-myristate-13-acetate-induced protein 1
PMPCA	peptidase, mitochondrial processing subunit alpha
PMPCB	peptidase, mitochondrial processing subunit beta
PMS2	PMS1 Homolog 2, Mismatch Repair System Component
PNKD	PNKD metallo-beta-lactamase domain containing
PNPLA3	Patatin Like Domain 3, 1-Acylglycerol-3-Phosphate O-Acyltransferase
PNPLA8	patatin like phospholipase domain containing 8
PNPO	pyridoxamine 5'-phosphate oxidase
PNPT1	polyribonucleotide nucleotidyltransferase 1
POLB	DNA polymerase beta
POLDIP2	DNA polymerase delta interacting protein 2
POLE	DNA Polymerase Epsilon, Catalytic Subunit
POLG	DNA polymerase gamma, catalytic subunit
POLG2	DNA polymerase gamma 2, accessory subunit
POLQ	DNA polymerase theta
POLRMT	RNA polymerase mitochondrial
POMC	Proopiomelanocortin
POT1	Protection Of Telomeres 1
POU5F1	POU Class 5 Homeobox 1
PPA2	inorganic pyrophosphatase 2
PPARA	Peroxisome Proliferator Activated Receptor Alpha
PPARG	Peroxisome Proliferator Activated Receptor Gamma
PPIF	peptidylprolyl isomerase F
PPIG	Peptidylprolyl Isomerase G
PPM1D	Protein Phosphatase, Mg2+/Mn2+ Dependent 1D
PPM1K	protein phosphatase, Mg2+/Mn2+ dependent 1K
PPOX	protoporphyrinogen oxidase
PPP1R12C	Protein Phosphatase 1 Regulatory Subunit 12C
PPTC7	protein phosphatase targeting COQ7
PRDM16	PR/SET Domain 16
PRDM2	PR/SET Domain 2
PRDX2	peroxiredoxin 2
PRDX3	peroxiredoxin 3
PRDX4	peroxiredoxin 4
PRDX5	peroxiredoxin 5
PRDX6	peroxiredoxin 6
PRELID1	PRELI domain containing 1
PRELID2	PRELI domain containing 2
PRELID3A	PRELI domain containing 3A
PRELID3B	PRELI domain containing 3B
PREPL	prolyl endopeptidase like
PRF1	Perforin 1
PRIMPOL	primase and DNA directed polymerase
PRKAA1	Protein Kinase AMP-Activated Catalytic Subunit Alpha 1
PRKACA	protein kinase cAMP-activated catalytic subunit alpha
PRKAR1A	Protein Kinase CAMP-Dependent Type I Regulatory Subunit Alpha
PRKCA	Protein Kinase C Alpha
PRKDC	Protein Kinase, DNA-Activated, Catalytic Subunit
PRKG1	Protein Kinase CGMP-Dependent 1
PRKN	parkin RBR E3 ubiquitin protein ligase
PRMT5	Protein Arginine Methyltransferase 5
PRODH	proline dehydrogenase 1
PRODH2	proline dehydrogenase 2
PROM1	Prominin 1
PRORP	protein only RNase P catalytic subunit
PRRT2	Proline Rich Transmembrane Protein 2
PRSS35	serine protease 35
PRXL2A	peroxiredoxin like 2A
PSAP	Prosaposin
PSMA7	Proteasome 20S Subunit Alpha 7
PTCD1	pentatricopeptide repeat domain 1
PTCD2	pentatricopeptide repeat domain 2
PTCD3	pentatricopeptide repeat domain 3
PTCH1	Patched 1
PTEN	Phosphatase And Tensin Homolog
PTGES2	prostaglandin E synthase 2
PTPMT1	protein tyrosine phosphatase mitochondrial 1
PTPN11	Protein Tyrosine Phosphatase Non-Receptor Type 11
PTPRC	Protein Tyrosine Phosphatase Receptor Type C
PTRH1	peptidyl-tRNA hydrolase 1 homolog
PTRH2	peptidyl-tRNA hydrolase 2
PUS1	pseudouridine synthase 1
PUSL1	pseudouridine synthase like 1
PVR	PVR Cell Adhesion Molecule
PVT1	Pvt1 Oncogene
PXDN	Peroxidasin
PXDNL	Peroxidasin Like
PXMP2	peroxisomal membrane protein 2
PXMP4	peroxisomal membrane protein 4
PYCR1	pyrroline-5-carboxylate reductase 1
PYCR2	pyrroline-5-carboxylate reductase 2
PYURF	PIGY upstream reading frame
QDPR	quinoid dihydropteridine reductase
QRSL1	glutaminyl-tRNA amidotransferase subunit QRSL1
QTRT1	queuine tRNA-ribosyltransferase catalytic subunit 1
RAB24	RAB24, member RAS oncogene family
RAB5IF	RAB5 interacting factor
RAD21	RAD21 Cohesin Complex Component
RAD50	RAD50 Double Strand Break Repair Protein
RAD51	RAD51 Recombinase
RAD51C	RAD51 Paralog C
RAF1	Raf-1 Proto-Oncogene, Serine/Threonine Kinase
RAG1	Recombination Activating 1
RAG2	Recombination Activating 2
RARA	Retinoic Acid Receptor Alpha
RARS2	arginyl-tRNA synthetase 2, mitochondrial
RASA2	RAS P21 Protein Activator 2
RASSF1	Ras Association Domain Family Member 1
RB1	RB Transcriptional Corepressor 1
RBFA	ribosome binding factor A
RBP4	Retinol Binding Protein 4
RCC1L	RCC1 like
RDH13	retinol dehydrogenase 13
RDH14	retinol dehydrogenase 14
RECQL4	RecQ like helicase 4
RELA	RELA Proto-Oncogene, NF-KB Subunit
REN	Renin
REXO2	RNA exonuclease 2
RFK	riboflavin kinase
RGS9	Regulator Of G Protein Signaling 9
RGS9BP	Regulator Of G Protein Signaling 9 Binding Protein
RHOA	Ras Homolog Family Member A
RHOT1	ras homolog family member T1
RHOT2	ras homolog family member T2
RIDA	reactive intermediate imine deaminase A homolog
RMDN1	regulator of microtubule dynamics 1
RMDN3	regulator of microtubule dynamics 3
RMND1	required for meiotic nuclear division 1 homolog
RNASEH1	ribonuclease H1
RNASEH2A	Ribonuclease H2 Subunit A
RNASEH2B	Ribonuclease H2 Subunit B
RNASEH2C	Ribonuclease H2 Subunit C
RNASET2	Ribonuclease T2
RNF43	Ring Finger Protein 43
RNU11	RNA, U11 Small Nuclear
ROMO1	reactive oxygen species modulator 1
RP11_469A15.2	RP11_469A15.2
RPA1	Replication Protein A1
RPGR	Retinitis Pigmentosa GTPase Regulator
RPIA	ribose 5-phosphate isomerase A
RPL22	Ribosomal Protein L22
RPUSD3	RNA pseudouridine synthase D3
RPUSD4	RNA pseudouridine synthase D4
RSAD1	radical S-adenosyl methionine domain containing 1
RTL10	retrotransposon Gag like 10
RTN4IP1	reticulon 4 interacting protein 1
RUNX1	RUNX Family Transcription Factor 1
RUNX1T1	RUNX1 Partner Transcriptional Co-Repressor 1
RUNX2	RUNX Family Transcription Factor 2
RUNX3	RUNX Family Transcription Factor 3
RXRA	Retinoid X Receptor Alpha
S100A1	S100 Calcium Binding Protein A1
SAA1	Serum Amyloid A1
SALL4	Spalt Like Transcription Factor 4
SAMHD1	SAM And HD Domain Containing Deoxynucleoside Triphosphate Triphosphohydrolase 1
SAMM50	SAMM50 sorting and assembly machinery component
SARDH	sarcosine dehydrogenase
SARS2	seryl-tRNA synthetase 2, mitochondrial
SCARB1	Scavenger Receptor Class B Member 1
SCN10A	Sodium Voltage-Gated Channel Alpha Subunit 10
SCN1A	Sodium Voltage-Gated Channel Alpha Subunit 1
SCO1	synthesis of cytochrome C oxidase 1
SCO2	synthesis of cytochrome C oxidase 2
SCP2	sterol carrier protein 2
SDC1	Syndecan 1
SDHA	succinate dehydrogenase complex flavoprotein subunit A
SDHAF1	succinate dehydrogenase complex assembly factor 1
SDHAF2	succinate dehydrogenase complex assembly factor 2
SDHAF3	succinate dehydrogenase complex assembly factor 3
SDHAF4	succinate dehydrogenase complex assembly factor 4
SDHB	succinate dehydrogenase complex iron sulfur subunit B
SDHC	succinate dehydrogenase complex subunit C
SDHD	succinate dehydrogenase complex subunit D
SDR39U1	short chain dehydrogenase/reductase family 39U member 1
SDSL	serine dehydratase like
SELENOO	selenoprotein O
SELL	Selectin L
SEPSECS	Sep (O-Phosphoserine) TRNA:Sec (Selenocysteine) TRNA Synthase
SEPTIN4	septin 4
SERAC1	serine active site containing 1
SERHL2	serine hydrolase like 2
SERPINA1	Serpin Family A Member 1
SERPINA3	Serpin Family A Member 3
SERPINA6	Serpin Family A Member 6
SERPINC1	Serpin Family C Member 1
SETD2	SET Domain Containing 2, Histone Lysine Methyltransferase
SETD9	SET domain containing 9
SFXN1	sideroflexin 1
SFXN2	sideroflexin 2
SFXN3	sideroflexin 3
SFXN4	sideroflexin 4
SFXN5	sideroflexin 5
SHH	Sonic Hedgehog Signaling Molecule
SHMT2	serine hydroxymethyltransferase 2
SI	Sucrase-Isomaltase
SIRT1	Sirtuin 1
SIRT3	sirtuin 3
SIRT4	sirtuin 4
SIRT5	sirtuin 5
SLAMF1	Signaling Lymphocytic Activation Molecule Family Member 1
SLC19A2	Solute Carrier Family 19 Member 2
SLC19A3	Solute Carrier Family 19 Member 3
SLC22A12	Solute Carrier Family 22 Member 12
SLC22A5	Solute Carrier Family 22 Member 5
SLC25A1	solute carrier family 25 member 1
SLC25A10	solute carrier family 25 member 10
SLC25A11	solute carrier family 25 member 11
SLC25A12	solute carrier family 25 member 12
SLC25A13	solute carrier family 25 member 13
SLC25A14	solute carrier family 25 member 14
SLC25A15	solute carrier family 25 member 15
SLC25A16	solute carrier family 25 member 16
SLC25A18	solute carrier family 25 member 18
SLC25A19	solute carrier family 25 member 19
SLC25A20	solute carrier family 25 member 20
SLC25A21	solute carrier family 25 member 21
SLC25A22	solute carrier family 25 member 22
SLC25A23	solute carrier family 25 member 23
SLC25A24	solute carrier family 25 member 24
SLC25A25	solute carrier family 25 member 25
SLC25A26	solute carrier family 25 member 26
SLC25A27	solute carrier family 25 member 27
SLC25A28	solute carrier family 25 member 28
SLC25A29	solute carrier family 25 member 29
SLC25A3	solute carrier family 25 member 3
SLC25A30	solute carrier family 25 member 30
SLC25A31	solute carrier family 25 member 31
SLC25A32	solute carrier family 25 member 32
SLC25A33	solute carrier family 25 member 33
SLC25A34	solute carrier family 25 member 34
SLC25A35	solute carrier family 25 member 35
SLC25A36	solute carrier family 25 member 36
SLC25A37	solute carrier family 25 member 37
SLC25A38	solute carrier family 25 member 38
SLC25A39	solute carrier family 25 member 39
SLC25A4	solute carrier family 25 member 4
SLC25A40	solute carrier family 25 member 40
SLC25A41	solute carrier family 25 member 41
SLC25A42	solute carrier family 25 member 42
SLC25A43	solute carrier family 25 member 43
SLC25A44	solute carrier family 25 member 44
SLC25A45	solute carrier family 25 member 45
SLC25A46	solute carrier family 25 member 46
SLC25A47	solute carrier family 25 member 47
SLC25A48	solute carrier family 25 member 48
SLC25A5	solute carrier family 25 member 5
SLC25A51	solute carrier family 25 member 51
SLC25A52	solute carrier family 25 member 52
SLC25A53	solute carrier family 25 member 53
SLC25A6	solute carrier family 25 member 6
SLC2A1	Solute Carrier Family 2 Member 1
SLC2A10	Solute Carrier Family 2 Member 10
SLC30A9	solute carrier family 30 member 9
SLC37A4	Solute Carrier Family 37 Member 4
SLC40A1	Solute Carrier Family 40 Member 1
SLC52A3	Solute Carrier Family 52 Member 3
SLC8B1	solute carrier family 8 member B1
SLCO1B1	Solute Carrier Organic Anion Transporter Family Member 1B1
SLIRP	SRA stem-loop interacting RNA binding protein
SMAD2	SMAD Family Member 2
SMAD3	SMAD Family Member 3
SMAD4	SMAD Family Member 4
SMAD6	SMAD Family Member 6
SMAD9	SMAD Family Member 9
SMARCA4	SWI/SNF Related BAF Chromatin Remodeling Complex Subunit ATPase 4
SMARCB1	SWI/SNF Related BAF Chromatin Remodeling Complex Subunit B1
SMARCE1	SWI/SNF Related BAF Chromatin Remodeling Complex Subunit E1
SMDT1	single-pass membrane protein with aspartate rich tail 1
SMIM20	small integral membrane protein 20
SMIM8	small integral membrane protein 8
SMPD1	Sphingomyelin Phosphodiesterase 1
SNAP29	synaptosome associated protein 29
SNCA	Synuclein Alpha
SND1	staphylococcal nuclease and tudor domain containing 1
SOCS1	Suppressor Of Cytokine Signaling 1
SOD1	superoxide dismutase 1
SOD2	superoxide dismutase 2
SOX2	SRY-Box Transcription Factor 2
SOX9	SRY-Box Transcription Factor 9
SPART	Spartin
SPATA19	spermatogenesis associated 19
SPATA20	spermatogenesis associated 20
SPEG	Striated Muscle Enriched Protein Kinase
SPG7	SPG7 matrix AAA peptidase subunit, paraplegin
SPHK2	sphingosine kinase 2
SPHKAP	SPHK1 interactor, AKAP domain containing
SPIRE1	spire type actin nucleation factor 1
SPN	Sialophorin
SPR	sepiapterin reductase
SPRYD4	SPRY domain containing 4
SPTLC2	serine palmitoyltransferase long chain base subunit 2
SQOR	sulfide quinone oxidoreductase
SQSTM1	Sequestosome 1
SRC	SRC Proto-Oncogene, Non-Receptor Tyrosine Kinase
SSBP1	single stranded DNA binding protein 1
SSR4	Signal Sequence Receptor Subunit 4
SSTR3	Somatostatin Receptor 3
STAR	steroidogenic acute regulatory protein
STARD4	StAR Related Lipid Transfer Domain Containing 4
STARD7	StAR related lipid transfer domain containing 7
STAT1	Signal Transducer And Activator Of Transcription 1
STAT3	Signal Transducer And Activator Of Transcription 3
STAT5A	Signal Transducer And Activator Of Transcription 5A
STAT5B	Signal Transducer And Activator Of Transcription 5B
STOM	stomatin
STOML2	stomatin like 2
STX17	syntaxin 17
STXBP1	Syntaxin Binding Protein 1
STXBP2	Syntaxin Binding Protein 2
STYXL1	serine/threonine/tyrosine interacting like 1
SUCLA2	succinate-CoA ligase ADP-forming subunit beta
SUCLG1	succinate-CoA ligase GDP/ADP-forming subunit alpha
SUCLG2	succinate-CoA ligase GDP-forming subunit beta
SUFU	SUFU Negative Regulator Of Hedgehog Signaling
SUGCT	succinyl-CoA:glutarate-CoA transferase
SUOX	sulfite oxidase
SUPV3L1	Suv3 like RNA helicase
SURF1	SURF1 cytochrome c oxidase assembly factor
SUZ12	SUZ12 Polycomb Repressive Complex 2 Subunit
SYK	Spleen Associated Tyrosine Kinase
SYNJ2BP	synaptojanin 2 binding protein
SYP	Synaptophysin
TACO1	translational activator of cytochrome c oxidase I
TAMM41	TAM41 mitochondrial translocator assembly and maintenance homolog
TARS2	threonyl-tRNA synthetase 2, mitochondrial
TAT	Tyrosine Aminotransferase
TAZ	tafazzin
TBRG4	transforming growth factor beta regulator 4
TBX1	T-Box Transcription Factor 1
TBX20	T-Box Transcription Factor 20
TBX5	T-Box Transcription Factor 5
TCAIM	T cell activation inhibitor, mitochondrial
TCHP	Trichoplein Keratin Filament Binding
TCL1A	TCL1 Family AKT Coactivator A
TDP2	Tyrosyl-DNA Phosphodiesterase 2
TDRKH	tudor and KH domain containing
TEFM	transcription elongation factor, mitochondrial
TEK	TEK Receptor Tyrosine Kinase
TERC	Telomerase RNA Component
TERT	Telomerase Reverse Transcriptase
TF	Transferrin
TFAM	transcription factor A, mitochondrial
TFB1M	transcription factor B1, mitochondrial
TFB2M	transcription factor B2, mitochondrial
TFE3	Transcription Factor Binding To IGHM Enhancer 3
TFEB	Transcription Factor EB
TFRC	Transferrin Receptor
TG	Thyroglobulin
TGFA	Transforming Growth Factor Alpha
TGFB1	Transforming Growth Factor Beta 1
TGFB2	Transforming Growth Factor Beta 2
TGFB3	Transforming Growth Factor Beta 3
TGFBR1	Transforming Growth Factor Beta Receptor 1
TGFBR2	Transforming Growth Factor Beta Receptor 2
TH	Tyrosine Hydroxylase
THEM4	thioesterase superfamily member 4
THEM5	thioesterase superfamily member 5
THG1L	tRNA-histidine guanylyltransferase 1 like
THNSL1	threonine synthase like 1
THY1	Thy-1 Cell Surface Antigen
TIGIT	T Cell Immunoreceptor With Ig And ITIM Domains
TIMM10	translocase of inner mitochondrial membrane 10
TIMM10B	translocase of inner mitochondrial membrane 10B
TIMM13	translocase of inner mitochondrial membrane 13
TIMM17A	translocase of inner mitochondrial membrane 17A
TIMM17B	translocase of inner mitochondrial membrane 17B
TIMM21	translocase of inner mitochondrial membrane 21
TIMM22	translocase of inner mitochondrial membrane 22
TIMM23	translocase of inner mitochondrial membrane 23
TIMM29	translocase of inner mitochondrial membrane 29
TIMM44	translocase of inner mitochondrial membrane 44
TIMM50	translocase of inner mitochondrial membrane 50
TIMM8A	translocase of inner mitochondrial membrane 8A
TIMM8B	translocase of inner mitochondrial membrane 8 homolog B
TIMM9	translocase of inner mitochondrial membrane 9
TIMMDC1	translocase of inner mitochondrial membrane domain containing 1
TIMP3	TIMP Metallopeptidase Inhibitor 3
TJP1	Tight Junction Protein 1
TJP2	Tight Junction Protein 2
TK2	thymidine kinase 2
TLR2	Toll Like Receptor 2
TLR4	Toll Like Receptor 4
TMEM11	transmembrane protein 11
TMEM126A	transmembrane protein 126A
TMEM126B	transmembrane protein 126B
TMEM143	transmembrane protein 143
TMEM14C	transmembrane protein 14C
TMEM177	transmembrane protein 177
TMEM186	transmembrane protein 186
TMEM205	transmembrane protein 205
TMEM240	Transmembrane Protein 240
TMEM65	transmembrane protein 65
TMEM70	transmembrane protein 70
TMLHE	trimethyllysine hydroxylase, epsilon
TMPO	Thymopoietin
TNF	Tumor Necrosis Factor
TNFRSF10A	TNF Receptor Superfamily Member 10a
TNFRSF10B	TNF Receptor Superfamily Member 10b
TNFRSF17	TNF Receptor Superfamily Member 17
TNFRSF1A	TNF Receptor Superfamily Member 1A
TNFRSF4	TNF Receptor Superfamily Member 4
TNFRSF6B	TNF Receptor Superfamily Member 6b
TNFRSF8	TNF Receptor Superfamily Member 8
TNFRSF9	TNF Receptor Superfamily Member 9
TNFSF10	TNF Superfamily Member 10
TNNI3	Troponin I3, Cardiac Type
TNS2	Tensin 2
TNXB	Tenascin XB
TOMM20	translocase of outer mitochondrial membrane 20
TOMM20L	translocase of outer mitochondrial membrane 20 like
TOMM22	translocase of outer mitochondrial membrane 22
TOMM34	translocase of outer mitochondrial membrane 34
TOMM40	translocase of outer mitochondrial membrane 40
TOMM40L	translocase of outer mitochondrial membrane 40 like
TOMM5	translocase of outer mitochondrial membrane 5
TOMM6	translocase of outer mitochondrial membrane 6
TOMM7	translocase of outer mitochondrial membrane 7
TOMM70	translocase of outer mitochondrial membrane 70
TOP1	DNA Topoisomerase I
TOP1MT	DNA topoisomerase I mitochondrial
TOP2A	DNA Topoisomerase II Alpha
TOP3A	DNA topoisomerase III alpha
TOR1A	Torsin Family 1 Member A
TP53	Tumor Protein P53
TPM3	Tropomyosin 3
TRAF6	TNF Receptor Associated Factor 6
TRAP1	TNF receptor associated protein 1
TRDMT1	TRNA Aspartic Acid Methyltransferase 1
TRIAP1	TP53 regulated inhibitor of apoptosis 1
TRIT1	tRNA isopentenyltransferase 1
TRMT1	tRNA methyltransferase 1
TRMT10C	tRNA methyltransferase 10C, mitochondrial RNase P subunit
TRMT2B	tRNA methyltransferase 2 homolog B
TRMT5	tRNA methyltransferase 5
TRMT61B	tRNA methyltransferase 61B
TRMU	tRNA mitochondrial 2-thiouridylase
TRNT1	tRNA nucleotidyl transferase 1
TRUB2	TruB pseudouridine synthase family member 2
TSC1	TSC Complex Subunit 1
TSC2	TSC Complex Subunit 2
TSFM	Ts translation elongation factor, mitochondrial
TSPO	translocator protein
TST	thiosulfate sulfurtransferase
TSTD1	thiosulfate sulfurtransferase like domain containing 1
TSTD3	thiosulfate sulfurtransferase like domain containing 3
TTC19	tetratricopeptide repeat domain 19
TTC7A	Tetratricopeptide Repeat Domain 7A
TTN	Titin
TTN-AS1	TTN Antisense RNA 1
TTR	Transthyretin
TUBB3	Tubulin Beta 3 Class III
TUFM	Tu translation elongation factor, mitochondrial
TWNK	twinkle mtDNA helicase
TXN2	thioredoxin 2
TXNRD1	thioredoxin reductase 1
TXNRD2	thioredoxin reductase 2
TYMP	Thymidine Phosphorylase
UBA5	Ubiquitin Like Modifier Activating Enzyme 5
UCP1	uncoupling protein 1
UCP2	uncoupling protein 2
UCP3	uncoupling protein 3
UFSP2	UFM1 Specific Peptidase 2
UGT1A1	UDP Glucuronosyltransferase Family 1 Member A1
UMPS	Uridine Monophosphate Synthetase
UNC13D	Unc-13 Homolog D
UNG	uracil DNA glycosylase
UQCC1	ubiquinol-cytochrome c reductase complex assembly factor 1
UQCC2	ubiquinol-cytochrome c reductase complex assembly factor 2
UQCC3	ubiquinol-cytochrome c reductase complex assembly factor 3
UQCR10	ubiquinol-cytochrome c reductase, complex III subunit X
UQCR11	ubiquinol-cytochrome c reductase, complex III subunit XI
UQCRB	ubiquinol-cytochrome c reductase binding protein
UQCRC1	ubiquinol-cytochrome c reductase core protein 1
UQCRC2	ubiquinol-cytochrome c reductase core protein 2
UQCRFS1	ubiquinol-cytochrome c reductase, Rieske iron-sulfur polypeptide 1
UQCRH	ubiquinol-cytochrome c reductase hinge protein
UQCRQ	ubiquinol-cytochrome c reductase complex III subunit VII
UROS	Uroporphyrinogen III Synthase
USP30	ubiquitin specific peptidase 30
VARS2	valyl-tRNA synthetase 2, mitochondrial
VCAM1	Vascular Cell Adhesion Molecule 1
VDAC1	voltage dependent anion channel 1
VDAC2	voltage dependent anion channel 2
VDAC3	voltage dependent anion channel 3
VEGFA	Vascular Endothelial Growth Factor A
VHL	Von Hippel-Lindau Tumor Suppressor
VIM	Vimentin
VPS13D	vacuolar protein sorting 13 homolog D
VWA8	von Willebrand factor A domain containing 8
VWF	Von Willebrand Factor
WARS2	tryptophanyl tRNA synthetase 2, mitochondrial
WAS	WASP Actin Nucleation Promoting Factor
WDR45	WD Repeat Domain 45
WFS1	Wolframin ER Transmembrane Glycoprotein
WNT1	Wnt Family Member 1
WRAP53	WD Repeat Containing Antisense To TP53
WRN	WRN RecQ Like Helicase
WT1	WT1 Transcription Factor
XBP1	X-Box Binding Protein 1
XIAP	X-Linked Inhibitor Of Apoptosis
XPA	XPA, DNA Damage Recognition And Repair Factor
XPC	XPC Complex Subunit, DNA Damage Recognition And Repair Factor
XPNPEP3	X-prolyl aminopeptidase 3
XPO1	Exportin 1
YARS2	tyrosyl-tRNA synthetase 2
YBEY	ybeY metalloendoribonuclease
YME1L1	YME1 like 1 ATPase
YRDC	yrdC N6-threonylcarbamoyltransferase domain containing
ZADH2	zinc binding alcohol dehydrogenase domain containing 2
ZNF469	Zinc Finger Protein 469
